# Supplementary material for: Silencing of lncRNA AFAP1-AS1 suppressed lung cancer development by regulatory mechanism in cis and trans
Source: Oncotarget. 2017 Aug 24;8(55):93608–23. doi: 10.18632/oncotarget.20549 (PMC5706822; doi:10.18632/oncotarget.20549)
Supplement: Supplementary file 2 [file oncotarget-08-93608-s002.xls]

## Sheet: F003844
Header	--------------------------------------------------------
Search title
Timestamp	2015-08-13T06:26:44Z
User
Email
Report URI	http://fitgene-cell-pc/mascot/cgi/master_results.pl?file=../data/20150813/F003844.dat
Peak list data path	20150813HUKUNHUA2.mgf
Peak list format	Mascot generic
Search type	MIS
Mascot version	2.3.02
Database	SwissProt
Fasta file	SwissProt_57.15.fasta
Total sequences	515203
Total residues	181334896
Sequences after taxonomy filter	20266
Number of queries	25489
Warning	Failed to remove old cache file ../data/cache/2015/08/2o5pc2v5ix5kgqy6ilcuusmtja/F003844.dat.vco67emnmo6zfaqeezml26obyu.cdb - error Permission denied. Continuing without cache
Fixed modifications	--------------------------------------------------------
Identifier	Name	Delta	Neutral loss
1	Carbamidomethyl (C)	57.0215
Variable modifications	--------------------------------------------------------
Identifier	Name	Delta	Neutral loss(es)
1	Oxidation (M)	15.9949	0	63.9983
Search Parameters	--------------------------------------------------------
Taxonomy filter	. . . . . . . . . . . . . . . . Homo sapiens (human)
Enzyme	Trypsin
Maximum Missed Cleavages	2
Fixed modifications	Carbamidomethyl (C)
Quantitation method	None
Variable modifications	Oxidation (M)
Peptide Mass Tolerance	20
Peptide Mass Tolerance Units	ppm
Fragment Mass Tolerance	0.6
Fragment Mass Tolerance Units	Da
Mass values	Monoisotopic
Instrument type	ESI-FTICR
Isotope error mode	0
Format parameters	--------------------------------------------------------
Significance threshold	0.05
Max. number of hits	0
Use MudPIT protein scoring	1
Ions score cut-off	0
Include same-set proteins
Include sub-set proteins	0
Include unassigned	1
Require bold red	0
Use homology threshold	0
Group protein families	0
Protein hits	--------------------------------------------------------
prot_hit_num	prot_acc	prot_desc	prot_score	prot_mass	prot_matches	prot_matches_sig	prot_sequences	prot_sequences_sig	prot_cover	prot_pi	pep_query	pep_rank	pep_isunique	pep_exp_mz	pep_exp_mr	pep_exp_z	pep_calc_mr	pep_delta	pep_miss	pep_score	pep_homol	pep_ident	pep_expect	pep_res_before	pep_seq	pep_res_after	pep_var_mod	pep_var_mod_pos	pep_num_match	pep_scan_title
prot_hit_num	prot_acc	prot_desc	prot_score	prot_mass	prot_matches	prot_matches_sig	prot_sequences	prot_sequences_sig	prot_cover	prot_pi	pep_query	pep_rank	pep_isunique	pep_exp_mz	pep_exp_mr	pep_exp_z	pep_calc_mr	pep_delta	pep_miss	pep_score	pep_homol	pep_ident	pep_expect	pep_res_before	pep_seq	pep_res_after	pep_var_mod	pep_var_mod_pos	pep_num_match	pep_scan_title
1	K2C1_HUMAN	Keratin, type II cytoskeletal 1 OS=Homo sapiens GN=KRT1 PE=1 SV=6	218	66170	14	7	9	6	18.2	8.15	4732	1	0	487.269	972.524	2	972.524	-0.0001	0	38.26		27	0.004	K	IEISELNR	V			7	File:20150813HUKUNHUA2.mzXML Scans:3569 RT:19.4310min Charge:2+ Fragmentation:hcd
1	K2C1_HUMAN	Keratin, type II cytoskeletal 1 OS=Homo sapiens GN=KRT1 PE=1 SV=6	218	66170	14	7	9	6	18.2	8.15	8033	1	1	633.322	1264.63	2	1264.63	-0.0003	0	68.53		26	3e-06	R	TNAENEFVTIK	K			10	File:20150813HUKUNHUA2.mzXML Scans:3985 RT:20.2045min Charge:2+ Fragmentation:hcd
1	K2C1_HUMAN	Keratin, type II cytoskeletal 1 OS=Homo sapiens GN=KRT1 PE=1 SV=6	218	66170	14	7	9	6	18.2	8.15	8034	5	1	633.323	1264.63	2	1264.63	0.0009	0	0.32	15	26	20	R	TNAENEFVTIK	K			2	File:20150813HUKUNHUA2.mzXML Scans:4642 RT:21.4462min Charge:2+ Fragmentation:hcd
1	K2C1_HUMAN	Keratin, type II cytoskeletal 1 OS=Homo sapiens GN=KRT1 PE=1 SV=6	218	66170	14	7	9	6	18.2	8.15	8527	1	1	650.77	1299.53	2	1299.52	0.0031	0	3.95		15	0.75	K	NMQDMVEDYR	N			2	File:20150813HUKUNHUA2.mzXML Scans:4764 RT:21.6675min Charge:2+ Fragmentation:hcd
1	K2C1_HUMAN	Keratin, type II cytoskeletal 1 OS=Homo sapiens GN=KRT1 PE=1 SV=6	218	66170	14	7	9	6	18.2	8.15	8563	1	1	651.861	1301.71	2	1301.71	-0.0004	0	45.06	25	26	0.00071	R	SLDLDSIIAEVK	A			6	File:20150813HUKUNHUA2.mzXML Scans:9836 RT:32.8890min Charge:2+ Fragmentation:hcd
1	K2C1_HUMAN	Keratin, type II cytoskeletal 1 OS=Homo sapiens GN=KRT1 PE=1 SV=6	218	66170	14	7	9	6	18.2	8.15	9315	1	1	679.351	1356.69	2	1356.69	0	0	21.71	25	26	0.15	K	LNDLEDALQQAK	E			4	File:20150813HUKUNHUA2.mzXML Scans:5761 RT:23.6493min Charge:2+ Fragmentation:hcd
1	K2C1_HUMAN	Keratin, type II cytoskeletal 1 OS=Homo sapiens GN=KRT1 PE=1 SV=6	218	66170	14	7	9	6	18.2	8.15	10838	4	0	492.6	1474.78	3	1474.78	-0.0001	0	5.3	20	26	6.8	R	FLEQQNQVLQTK	W			5	File:20150813HUKUNHUA2.mzXML Scans:3940 RT:20.1207min Charge:3+ Fragmentation:hcd
1	K2C1_HUMAN	Keratin, type II cytoskeletal 1 OS=Homo sapiens GN=KRT1 PE=1 SV=6	218	66170	14	7	9	6	18.2	8.15	10839	1	0	738.397	1474.78	2	1474.78	0.0007	0	52.12		26	0.00014	R	FLEQQNQVLQTK	W			8	File:20150813HUKUNHUA2.mzXML Scans:3891 RT:20.0305min Charge:2+ Fragmentation:hcd
1	K2C1_HUMAN	Keratin, type II cytoskeletal 1 OS=Homo sapiens GN=KRT1 PE=1 SV=6	218	66170	14	7	9	6	18.2	8.15	13265	1	1	829.4	1656.79	2	1656.79	-0.0002	0	20.67	19	24	0.13	R	SGGGFSSGSAGIINYQR	R			5	File:20150813HUKUNHUA2.mzXML Scans:4687 RT:21.5262min Charge:2+ Fragmentation:hcd
1	K2C1_HUMAN	Keratin, type II cytoskeletal 1 OS=Homo sapiens GN=KRT1 PE=1 SV=6	218	66170	14	7	9	6	18.2	8.15	14054	1	1	572.956	1715.85	3	1715.84	0.0012	0	49.79		25	0.0002	K	QISNLQQSISDAEQR	G			13	File:20150813HUKUNHUA2.mzXML Scans:4594 RT:21.3542min Charge:3+ Fragmentation:hcd
1	K2C1_HUMAN	Keratin, type II cytoskeletal 1 OS=Homo sapiens GN=KRT1 PE=1 SV=6	218	66170	14	7	9	6	18.2	8.15	14055	1	1	858.93	1715.85	2	1715.84	0.0016	0	22.31	16	25	0.11	K	QISNLQQSISDAEQR	G			5	File:20150813HUKUNHUA2.mzXML Scans:8122 RT:28.6193min Charge:2+ Fragmentation:hcd
1	K2C1_HUMAN	Keratin, type II cytoskeletal 1 OS=Homo sapiens GN=KRT1 PE=1 SV=6	218	66170	14	7	9	6	18.2	8.15	14057	1	1	858.931	1715.85	2	1715.84	0.0034	0	62.31		25	1.1e-05	K	QISNLQQSISDAEQR	G			7	File:20150813HUKUNHUA2.mzXML Scans:4563 RT:21.2967min Charge:2+ Fragmentation:hcd
1	K2C1_HUMAN	Keratin, type II cytoskeletal 1 OS=Homo sapiens GN=KRT1 PE=1 SV=6	218	66170	14	7	9	6	18.2	8.15	14553	1	1	589.25	1764.73	3	1764.73	0.0001	0	12.73		18	0.17	R	FSSCGGGGGSFGAGGGFGSR	S			6	File:20150813HUKUNHUA2.mzXML Scans:3971 RT:20.1780min Charge:3+ Fragmentation:hcd
1	K2C1_HUMAN	Keratin, type II cytoskeletal 1 OS=Homo sapiens GN=KRT1 PE=1 SV=6	218	66170	14	7	9	6	18.2	8.15	14554	1	1	883.372	1764.73	2	1764.73	0.0012	0	42.53		18	0.00018	R	FSSCGGGGGSFGAGGGFGSR	S			10	File:20150813HUKUNHUA2.mzXML Scans:3929 RT:20.0992min Charge:2+ Fragmentation:hcd	emPAI	0.47
2	K22E_HUMAN	Keratin, type II cytoskeletal 2 epidermal OS=Homo sapiens GN=KRT2 PE=1 SV=2	214	65678	9	8	8	8	13.3	8.07	4732	1	0	487.269	972.524	2	972.524	-0.0001	0	38.26		27	0.004	K	IEISELNR	V			7	File:20150813HUKUNHUA2.mzXML Scans:3569 RT:19.4310min Charge:2+ Fragmentation:hcd
2	K22E_HUMAN	Keratin, type II cytoskeletal 2 epidermal OS=Homo sapiens GN=KRT2 PE=1 SV=2	214	65678	9	8	8	8	13.3	8.07	5350	1	1	519.267	1036.52	2	1036.52	0.0001	0	37	21	25	0.0036	R	YLDGLTAER	T			7	File:20150813HUKUNHUA2.mzXML Scans:3859 RT:19.9712min Charge:2+ Fragmentation:hcd
2	K22E_HUMAN	Keratin, type II cytoskeletal 2 epidermal OS=Homo sapiens GN=KRT2 PE=1 SV=2	214	65678	9	8	8	8	13.3	8.07	6999	1	1	597.31	1192.61	2	1192.61	-0.0025	0	59.42	23	26	2.5e-05	K	YEELQVTVGR	H			8	File:20150813HUKUNHUA2.mzXML Scans:4196 RT:20.6173min Charge:2+ Fragmentation:hcd
2	K22E_HUMAN	Keratin, type II cytoskeletal 2 epidermal OS=Homo sapiens GN=KRT2 PE=1 SV=2	214	65678	9	8	8	8	13.3	8.07	7224	1	1	604.812	1207.61	2	1207.61	0.0014	0	70.64		26	1.8e-06	R	TAAENDFVTLK	K			9	File:20150813HUKUNHUA2.mzXML Scans:4276 RT:20.7662min Charge:2+ Fragmentation:hcd
2	K22E_HUMAN	Keratin, type II cytoskeletal 2 epidermal OS=Homo sapiens GN=KRT2 PE=1 SV=2	214	65678	9	8	8	8	13.3	8.07	8012	1	0	632.351	1262.69	2	1262.69	-0.0006	0	57.92		26	3.4e-05	K	LALDVEIATYR	K			7	File:20150813HUKUNHUA2.mzXML Scans:7425 RT:27.1132min Charge:2+ Fragmentation:hcd
2	K22E_HUMAN	Keratin, type II cytoskeletal 2 epidermal OS=Homo sapiens GN=KRT2 PE=1 SV=2	214	65678	9	8	8	8	13.3	8.07	8991	1	1	665.323	1328.63	2	1328.63	0	0	39.29	22	24	0.0016	K	NVQDAIADAEQR	G			7	File:20150813HUKUNHUA2.mzXML Scans:3795 RT:19.8507min Charge:2+ Fragmentation:hcd
2	K22E_HUMAN	Keratin, type II cytoskeletal 2 epidermal OS=Homo sapiens GN=KRT2 PE=1 SV=2	214	65678	9	8	8	8	13.3	8.07	9466	1	1	686.361	1370.71	2	1370.7	0.0037	0	27.79	22	25	0.032	K	LNDLEEALQQAK	E			7	File:20150813HUKUNHUA2.mzXML Scans:6047 RT:24.2367min Charge:2+ Fragmentation:hcd
2	K22E_HUMAN	Keratin, type II cytoskeletal 2 epidermal OS=Homo sapiens GN=KRT2 PE=1 SV=2	214	65678	9	8	8	8	13.3	8.07	10838	4	0	492.6	1474.78	3	1474.78	-0.0001	0	5.3	20	26	6.8	R	FLEQQNQVLQTK	W			5	File:20150813HUKUNHUA2.mzXML Scans:3940 RT:20.1207min Charge:3+ Fragmentation:hcd
2	K22E_HUMAN	Keratin, type II cytoskeletal 2 epidermal OS=Homo sapiens GN=KRT2 PE=1 SV=2	214	65678	9	8	8	8	13.3	8.07	10839	1	0	738.397	1474.78	2	1474.78	0.0007	0	52.12		26	0.00014	R	FLEQQNQVLQTK	W			8	File:20150813HUKUNHUA2.mzXML Scans:3891 RT:20.0305min Charge:2+ Fragmentation:hcd	emPAI	0.48
3	EF1A1_HUMAN	Elongation factor 1-alpha 1 OS=Homo sapiens GN=EEF1A1 PE=1 SV=1	101	50451	5	3	4	2	8.9	9.1	4761	2	1	488.28	974.545	2	974.544	0.0014	0	9.1	22	26	2.5	R	LPLQDVYK	I			3	File:20150813HUKUNHUA2.mzXML Scans:4343 RT:20.8888min Charge:2+ Fragmentation:hcd
3	EF1A1_HUMAN	Elongation factor 1-alpha 1 OS=Homo sapiens GN=EEF1A1 PE=1 SV=1	101	50451	5	3	4	2	8.9	9.1	5276	1	1	513.308	1024.6	2	1024.6	-0.0005	0	60.79		20	4.8e-06	K	IGGIGTVPVGR	V			8	File:20150813HUKUNHUA2.mzXML Scans:4050 RT:20.3313min Charge:2+ Fragmentation:hcd
3	EF1A1_HUMAN	Elongation factor 1-alpha 1 OS=Homo sapiens GN=EEF1A1 PE=1 SV=1	101	50451	5	3	4	2	8.9	9.1	6373	2	1	570.283	1138.55	2	1138.53	0.0186	1	2.4	15	24	8.5	K	FEKEAAEMGK	G			2	File:20150813HUKUNHUA2.mzXML Scans:6600 RT:25.4143min Charge:2+ Fragmentation:hcd
3	EF1A1_HUMAN	Elongation factor 1-alpha 1 OS=Homo sapiens GN=EEF1A1 PE=1 SV=1	101	50451	5	3	4	2	8.9	9.1	9810	1	1	468.914	1403.72	3	1403.72	0.001	0	40.06	21	26	0.0022	K	YYVTIIDAPGHR	D			7	File:20150813HUKUNHUA2.mzXML Scans:4498 RT:21.1765min Charge:3+ Fragmentation:hcd
3	EF1A1_HUMAN	Elongation factor 1-alpha 1 OS=Homo sapiens GN=EEF1A1 PE=1 SV=1	101	50451	5	3	4	2	8.9	9.1	9811	1	1	702.87	1403.73	2	1403.72	0.0057	0	39.28	18	26	0.0028	K	YYVTIIDAPGHR	D			6	File:20150813HUKUNHUA2.mzXML Scans:4476 RT:21.1332min Charge:2+ Fragmentation:hcd	emPAI	0.21
4	MYH9_HUMAN	Myosin-9 OS=Homo sapiens GN=MYH9 PE=1 SV=4	96	227646	28	5	27	5	16.2	5.5	1778	2	0	630.39	629.383	1	629.386	-0.0033	0	7.06	20	28	7.1	K	ALSLAR	A			3	File:20150813HUKUNHUA2.mzXML Scans:13743 RT:42.7902min Charge:1+ Fragmentation:hcd
4	MYH9_HUMAN	Myosin-9 OS=Homo sapiens GN=MYH9 PE=1 SV=4	96	227646	28	5	27	5	16.2	5.5	2638	1	0	767.46	766.453	1	766.449	0.0037	1	3.93	16	21	2.7	R	FGKFIR	I			2	File:20150813HUKUNHUA2.mzXML Scans:13558 RT:42.3267min Charge:1+ Fragmentation:hcd
4	MYH9_HUMAN	Myosin-9 OS=Homo sapiens GN=MYH9 PE=1 SV=4	96	227646	28	5	27	5	16.2	5.5	3579	5	1	423.22	844.425	2	844.44	-0.0148	1	7.25	23	26	3.8	K	NRDEAIK	Q			4	File:20150813HUKUNHUA2.mzXML Scans:5738 RT:23.6015min Charge:2+ Fragmentation:hcd
4	MYH9_HUMAN	Myosin-9 OS=Homo sapiens GN=MYH9 PE=1 SV=4	96	227646	28	5	27	5	16.2	5.5	4203	3	1	454.748	907.482	2	907.48	0.0013	0	2.47	16	25	9.7	K	FVSELWK	D			3	File:20150813HUKUNHUA2.mzXML Scans:5519 RT:23.1737min Charge:2+ Fragmentation:hcd
4	MYH9_HUMAN	Myosin-9 OS=Homo sapiens GN=MYH9 PE=1 SV=4	96	227646	28	5	27	5	16.2	5.5	4288	1	1	462.751	923.487	2	923.486	0.0001	0	5.88	18	24	3.8	R	VVFQEFR	Q			5	File:20150813HUKUNHUA2.mzXML Scans:4311 RT:20.8302min Charge:2+ Fragmentation:hcd
4	MYH9_HUMAN	Myosin-9 OS=Homo sapiens GN=MYH9 PE=1 SV=4	96	227646	28	5	27	5	16.2	5.5	4779	2	1	489.29	976.565	2	976.549	0.0167	2	2.38	16	23	7.1	R	SMAVAARKK	L	Oxidation (M)	0.010000000.0	2	File:20150813HUKUNHUA2.mzXML Scans:5770 RT:23.6638min Charge:2+ Fragmentation:hcd
4	MYH9_HUMAN	Myosin-9 OS=Homo sapiens GN=MYH9 PE=1 SV=4	96	227646	28	5	27	5	16.2	5.5	4865	2	1	493.797	985.579	2	985.592	-0.0125	2	9.62	23	25	2.1	R	QNKELKVK	L			2	File:20150813HUKUNHUA2.mzXML Scans:13992 RT:43.3277min Charge:2+ Fragmentation:hcd
4	MYH9_HUMAN	Myosin-9 OS=Homo sapiens GN=MYH9 PE=1 SV=4	96	227646	28	5	27	5	16.2	5.5	5169	2	1	1017.63	1016.62	1	1016.62	-0.0002	2	2.83	15	20	2.7	K	VTTEAKLKK	L			2	File:20150813HUKUNHUA2.mzXML Scans:13985 RT:43.3088min Charge:1+ Fragmentation:hcd
4	MYH9_HUMAN	Myosin-9 OS=Homo sapiens GN=MYH9 PE=1 SV=4	96	227646	28	5	27	5	16.2	5.5	6151	1	0	558.793	1115.57	2	1115.57	-0.0001	0	14.41	17	25	0.72	R	DLGEELEALK	T			4	File:20150813HUKUNHUA2.mzXML Scans:7858 RT:28.0423min Charge:2+ Fragmentation:hcd
4	MYH9_HUMAN	Myosin-9 OS=Homo sapiens GN=MYH9 PE=1 SV=4	96	227646	28	5	27	5	16.2	5.5	6570	2	1	578.34	1154.67	2	1154.66	0.0094	1	7.99	21	23	1.9	R	RGDLPFVVPR	R			3	File:20150813HUKUNHUA2.mzXML Scans:4763 RT:21.6660min Charge:2+ Fragmentation:hcd
4	MYH9_HUMAN	Myosin-9 OS=Homo sapiens GN=MYH9 PE=1 SV=4	96	227646	28	5	27	5	16.2	5.5	6712	1	1	585.755	1169.49	2	1169.49	0.0002	0	15.77		17	0.082	R	TEMEDLMSSK	D			4	File:20150813HUKUNHUA2.mzXML Scans:4102 RT:20.4348min Charge:2+ Fragmentation:hcd
4	MYH9_HUMAN	Myosin-9 OS=Homo sapiens GN=MYH9 PE=1 SV=4	96	227646	28	5	27	5	16.2	5.5	7158	1	1	602.795	1203.58	2	1203.58	-0.0045	0	2.24	14	24	9.3	R	ALEQQVEEMK	T			2	File:20150813HUKUNHUA2.mzXML Scans:2946 RT:18.1783min Charge:2+ Fragmentation:hcd
4	MYH9_HUMAN	Myosin-9 OS=Homo sapiens GN=MYH9 PE=1 SV=4	96	227646	28	5	27	5	16.2	5.5	7395	2	0	407.55	1219.63	3	1219.64	-0.0166	1	6.51	20	26	5.2	K	KFDQLLAEEK	T			4	File:20150813HUKUNHUA2.mzXML Scans:2955 RT:18.2033min Charge:3+ Fragmentation:hcd
4	MYH9_HUMAN	Myosin-9 OS=Homo sapiens GN=MYH9 PE=1 SV=4	96	227646	28	5	27	5	16.2	5.5	7425	1	0	408.55	1222.63	3	1222.63	-0.0024	0	30.56	24	26	0.02	R	AGVLAHLEEER	D			6	File:20150813HUKUNHUA2.mzXML Scans:2808 RT:17.9008min Charge:3+ Fragmentation:hcd
4	MYH9_HUMAN	Myosin-9 OS=Homo sapiens GN=MYH9 PE=1 SV=4	96	227646	28	5	27	5	16.2	5.5	9203	1	1	674.815	1347.62	2	1347.62	0.0003	0	47.22	18	23	0.00024	R	DELADEIANSSGK	G			7	File:20150813HUKUNHUA2.mzXML Scans:4706 RT:21.5638min Charge:2+ Fragmentation:hcd
4	MYH9_HUMAN	Myosin-9 OS=Homo sapiens GN=MYH9 PE=1 SV=4	96	227646	28	5	27	5	16.2	5.5	9316	1	1	453.24	1356.7	3	1356.7	-0.001	1	17.15		26	0.43	K	DVLLQVDDERR	N			5	File:20150813HUKUNHUA2.mzXML Scans:3736 RT:19.7365min Charge:3+ Fragmentation:hcd
4	MYH9_HUMAN	Myosin-9 OS=Homo sapiens GN=MYH9 PE=1 SV=4	96	227646	28	5	27	5	16.2	5.5	9673	1	1	697.37	1392.73	2	1392.7	0.0217	1	3.04	15	26	10	K	FVSELWKDVDR	I			2	File:20150813HUKUNHUA2.mzXML Scans:2164 RT:16.4842min Charge:2+ Fragmentation:hcd
4	MYH9_HUMAN	Myosin-9 OS=Homo sapiens GN=MYH9 PE=1 SV=4	96	227646	28	5	27	5	16.2	5.5	11640	1	1	765.887	1529.76	2	1529.76	0.0014	0	30.08	19	25	0.018	K	IAQLEEQLDNETK	E			4	File:20150813HUKUNHUA2.mzXML Scans:4230 RT:20.6800min Charge:2+ Fragmentation:hcd
4	MYH9_HUMAN	Myosin-9 OS=Homo sapiens GN=MYH9 PE=1 SV=4	96	227646	28	5	27	5	16.2	5.5	11641	1	1	510.927	1529.76	3	1529.76	0.0031	0	3.62	15	25	7.9	K	IAQLEEQLDNETK	E			3	File:20150813HUKUNHUA2.mzXML Scans:4252 RT:20.7195min Charge:3+ Fragmentation:hcd
4	MYH9_HUMAN	Myosin-9 OS=Homo sapiens GN=MYH9 PE=1 SV=4	96	227646	28	5	27	5	16.2	5.5	12082	1	1	781.39	1560.77	2	1560.74	0.0275	2	0.38	13	25	17	R	DLQGRDEQSEEKK	K			2	File:20150813HUKUNHUA2.mzXML Scans:6061 RT:24.2633min Charge:2+ Fragmentation:hcd
4	MYH9_HUMAN	Myosin-9 OS=Homo sapiens GN=MYH9 PE=1 SV=4	96	227646	28	5	27	5	16.2	5.5	12123	1	1	783.34	1564.67	2	1564.67	-0.002	0	26.28		18	0.0085	R	ELEDATETADAMNR	E			5	File:20150813HUKUNHUA2.mzXML Scans:3470 RT:19.2467min Charge:2+ Fragmentation:hcd
4	MYH9_HUMAN	Myosin-9 OS=Homo sapiens GN=MYH9 PE=1 SV=4	96	227646	28	5	27	5	16.2	5.5	15540	1	1	935.49	1868.97	2	1868.96	0.0063	0	38.88	17	25	0.0024	K	ANLQIDQINTDLNLER	S			6	File:20150813HUKUNHUA2.mzXML Scans:7844 RT:28.0160min Charge:2+ Fragmentation:hcd
4	MYH9_HUMAN	Myosin-9 OS=Homo sapiens GN=MYH9 PE=1 SV=4	96	227646	28	5	27	5	16.2	5.5	16019	5	0	636.34	1906	3	1905.98	0.0211	2	3.66	22	25	7.7	K	QLKDKADFCIIHYAGK	V			2	File:20150813HUKUNHUA2.mzXML Scans:6477 RT:25.1430min Charge:3+ Fragmentation:hcd
4	MYH9_HUMAN	Myosin-9 OS=Homo sapiens GN=MYH9 PE=1 SV=4	96	227646	28	5	27	5	16.2	5.5	16359	1	1	643.65	1927.93	3	1927.96	-0.0319	1	3.67	16	24	6.6	K	NLPIYSEEIVEMYKGK	K	Oxidation (M)	0.0000000000010000.0	2	File:20150813HUKUNHUA2.mzXML Scans:5766 RT:23.6573min Charge:3+ Fragmentation:hcd
4	MYH9_HUMAN	Myosin-9 OS=Homo sapiens GN=MYH9 PE=1 SV=4	96	227646	28	5	27	5	16.2	5.5	16986	7	1	993.964	1985.91	2	1985.95	-0.0374	2	0.67	16	23	9.6	K	RQLEEAEEEAQRANASR	R			2	File:20150813HUKUNHUA2.mzXML Scans:5401 RT:22.9285min Charge:2+ Fragmentation:hcd
4	MYH9_HUMAN	Myosin-9 OS=Homo sapiens GN=MYH9 PE=1 SV=4	96	227646	28	5	27	5	16.2	5.5	19325	4	1	756.714	2267.12	3	2267.15	-0.0318	2	2.11	16	25	11	R	IAEFTTNLTEEEEKSKSLAK	L			3	File:20150813HUKUNHUA2.mzXML Scans:6469 RT:25.1302min Charge:3+ Fragmentation:hcd
4	MYH9_HUMAN	Myosin-9 OS=Homo sapiens GN=MYH9 PE=1 SV=4	96	227646	28	5	27	5	16.2	5.5	19378	5	1	1137.6	2273.19	2	2273.21	-0.026	1	1.16	15	25	14	K	VTKLQVELDNVTGLLSQSDSK	S			2	File:20150813HUKUNHUA2.mzXML Scans:9552 RT:32.2077min Charge:2+ Fragmentation:hcd
4	MYH9_HUMAN	Myosin-9 OS=Homo sapiens GN=MYH9 PE=1 SV=4	96	227646	28	5	27	5	16.2	5.5	21940	2	1	889.48	2665.42	3	2665.39	0.0251	2	0.51	13	23	9.6	K	QACVLMIKALELDSNLYRIGQSK	V	Oxidation (M)	0.00000100000000000000000.0	2	File:20150813HUKUNHUA2.mzXML Scans:9381 RT:31.7758min Charge:3+ Fragmentation:hcd	emPAI	0.07
5	K2C5_HUMAN	Keratin, type II cytoskeletal 5 OS=Homo sapiens GN=KRT5 PE=1 SV=3	96	62568	9	3	9	3	18.1	7.59	5940	2	1	550.29	1098.57	2	1098.57	-0.0007	1	6.88	20	24	3.2	K	FVSTTSSSRK	S			5	File:20150813HUKUNHUA2.mzXML Scans:3587 RT:19.4637min Charge:2+ Fragmentation:hcd
5	K2C5_HUMAN	Keratin, type II cytoskeletal 5 OS=Homo sapiens GN=KRT5 PE=1 SV=3	96	62568	9	3	9	3	18.1	7.59	6087	1	1	556.29	1110.57	2	1110.57	-0.0011	0	30.87	19	25	0.013	R	ISISTSGGSFR	N			6	File:20150813HUKUNHUA2.mzXML Scans:3570 RT:19.4327min Charge:2+ Fragmentation:hcd
5	K2C5_HUMAN	Keratin, type II cytoskeletal 5 OS=Homo sapiens GN=KRT5 PE=1 SV=3	96	62568	9	3	9	3	18.1	7.59	6426	1	1	572.32	1142.63	2	1142.62	0.0072	0	18.58	25	27	0.35	K	LAELEEALQK	A			4	File:20150813HUKUNHUA2.mzXML Scans:4866 RT:21.8700min Charge:2+ Fragmentation:hcd
5	K2C5_HUMAN	Keratin, type II cytoskeletal 5 OS=Homo sapiens GN=KRT5 PE=1 SV=3	96	62568	9	3	9	3	18.1	7.59	8012	1	0	632.351	1262.69	2	1262.69	-0.0006	0	57.92		26	3.4e-05	K	LALDVEIATYR	K			7	File:20150813HUKUNHUA2.mzXML Scans:7425 RT:27.1132min Charge:2+ Fragmentation:hcd
5	K2C5_HUMAN	Keratin, type II cytoskeletal 5 OS=Homo sapiens GN=KRT5 PE=1 SV=3	96	62568	9	3	9	3	18.1	7.59	8499	1	1	649.818	1297.62	2	1297.62	-0.0003	0	52.09	23	24	8.8e-05	R	TTAENEFVMLK	K	Oxidation (M)	0.00000000100.0	9	File:20150813HUKUNHUA2.mzXML Scans:4372 RT:20.9425min Charge:2+ Fragmentation:hcd
5	K2C5_HUMAN	Keratin, type II cytoskeletal 5 OS=Homo sapiens GN=KRT5 PE=1 SV=3	96	62568	9	3	9	3	18.1	7.59	9871	2	1	705.843	1409.67	2	1409.67	-0.0015	0	7.03	20	24	3.1	R	VSLAGACGVGGYGSR	S			2	File:20150813HUKUNHUA2.mzXML Scans:3785 RT:19.8308min Charge:2+ Fragmentation:hcd
5	K2C5_HUMAN	Keratin, type II cytoskeletal 5 OS=Homo sapiens GN=KRT5 PE=1 SV=3	96	62568	9	3	9	3	18.1	7.59	10282	5	1	480.566	1438.68	3	1438.71	-0.0285	0	2.12	19	24	8.8	R	GLGVGFGSGGGSSSSVK	F			2	File:20150813HUKUNHUA2.mzXML Scans:4037 RT:20.3032min Charge:3+ Fragmentation:hcd
5	K2C5_HUMAN	Keratin, type II cytoskeletal 5 OS=Homo sapiens GN=KRT5 PE=1 SV=3	96	62568	9	3	9	3	18.1	7.59	11164	5	1	499.57	1495.69	3	1495.7	-0.0095	1	2.78	16	24	6.9	R	NMQDLVEDFKNK	Y	Oxidation (M)	0.010000000000.0	2	File:20150813HUKUNHUA2.mzXML Scans:15584 RT:47.6672min Charge:3+ Fragmentation:hcd
5	K2C5_HUMAN	Keratin, type II cytoskeletal 5 OS=Homo sapiens GN=KRT5 PE=1 SV=3	96	62568	9	3	9	3	18.1	7.59	21020	2	1	829.44	2485.3	3	2485.25	0.0486	2	1.05	14	24	12	R	VSLAGACGVGGYGSRSLYNLGGSKR	I			2	File:20150813HUKUNHUA2.mzXML Scans:10380 RT:34.1405min Charge:3+ Fragmentation:hcd	emPAI	0.17
6	DMBT1_HUMAN	Deleted in malignant brain tumors 1 protein OS=Homo sapiens GN=DMBT1 PE=1 SV=2	95	268039	4	1	4	1	1.7	5.18	2770	1	1	389.725	777.436	2	777.438	-0.0022	0	9.68	19	25	1.9	R	VEVLYR	G			4	File:20150813HUKUNHUA2.mzXML Scans:2282 RT:16.7843min Charge:2+ Fragmentation:hcd
6	DMBT1_HUMAN	Deleted in malignant brain tumors 1 protein OS=Homo sapiens GN=DMBT1 PE=1 SV=2	95	268039	4	1	4	1	1.7	5.18	2902	1	1	396.733	791.452	2	791.454	-0.0017	0	9.66	17	24	1.7	R	VEILYR	G			6	File:20150813HUKUNHUA2.mzXML Scans:3129 RT:18.5440min Charge:2+ Fragmentation:hcd
6	DMBT1_HUMAN	Deleted in malignant brain tumors 1 protein OS=Homo sapiens GN=DMBT1 PE=1 SV=2	95	268039	4	1	4	1	1.7	5.18	10599	1	1	730.381	1458.75	2	1458.75	0.0011	0	95.17	26	26	7.1e-09	R	FGQGSGPIVLDDVR	C			10	File:20150813HUKUNHUA2.mzXML Scans:6260 RT:24.6888min Charge:2+ Fragmentation:hcd
6	DMBT1_HUMAN	Deleted in malignant brain tumors 1 protein OS=Homo sapiens GN=DMBT1 PE=1 SV=2	95	268039	4	1	4	1	1.7	5.18	11899	1	1	773.36	1544.71	2	1544.72	-0.01	0	7.6	19	22	1.6	R	QLGCGWATSAPGNAR	F			2	File:20150813HUKUNHUA2.mzXML Scans:3687 RT:19.6463min Charge:2+ Fragmentation:hcd	emPAI	0.01
7	TRFL_HUMAN	Lactotransferrin OS=Homo sapiens GN=LTF PE=1 SV=6	82	80014	8	2	7	2	14.2	8.5	4565	1	1	478.79	955.565	2	955.556	0.0092	1	3.25	16	24	6.4	K	RKPVTEAR	S			2	File:20150813HUKUNHUA2.mzXML Scans:14332 RT:44.2692min Charge:2+ Fragmentation:hcd
7	TRFL_HUMAN	Lactotransferrin OS=Homo sapiens GN=LTF PE=1 SV=6	82	80014	8	2	7	2	14.2	8.5	5210	1	1	510.759	1019.5	2	1019.5	0.0006	0	56.36	24	26	5.1e-05	R	DGAGDVAFIR	E			7	File:20150813HUKUNHUA2.mzXML Scans:5227 RT:22.5635min Charge:2+ Fragmentation:hcd
7	TRFL_HUMAN	Lactotransferrin OS=Homo sapiens GN=LTF PE=1 SV=6	82	80014	8	2	7	2	14.2	8.5	5211	1	1	510.76	1019.51	2	1019.5	0.0028	0	5.77	18	26	6.3	R	DGAGDVAFIR	E			3	File:20150813HUKUNHUA2.mzXML Scans:5974 RT:24.0900min Charge:2+ Fragmentation:hcd
7	TRFL_HUMAN	Lactotransferrin OS=Homo sapiens GN=LTF PE=1 SV=6	82	80014	8	2	7	2	14.2	8.5	5921	1	1	549.255	1096.5	2	1096.5	-0.0021	0	8.23	18	22	1.3	R	YYGYTGAFR	C			3	File:20150813HUKUNHUA2.mzXML Scans:4068 RT:20.3727min Charge:2+ Fragmentation:hcd
7	TRFL_HUMAN	Lactotransferrin OS=Homo sapiens GN=LTF PE=1 SV=6	82	80014	8	2	7	2	14.2	8.5	10619	1	1	487.599	1459.78	3	1459.78	-0.0028	0	17.6	25	26	0.41	K	LRPVAAEVYGTER	Q			5	File:20150813HUKUNHUA2.mzXML Scans:2456 RT:17.1657min Charge:3+ Fragmentation:hcd
7	TRFL_HUMAN	Lactotransferrin OS=Homo sapiens GN=LTF PE=1 SV=6	82	80014	8	2	7	2	14.2	8.5	12862	1	1	813.86	1625.71	2	1625.71	0.0006	0	44.85	15	20	0.00018	R	ESTVFEDLSDEAER	D			7	File:20150813HUKUNHUA2.mzXML Scans:6818 RT:25.8268min Charge:2+ Fragmentation:hcd
7	TRFL_HUMAN	Lactotransferrin OS=Homo sapiens GN=LTF PE=1 SV=6	82	80014	8	2	7	2	14.2	8.5	17670	4	1	691.02	2070.04	3	2070.03	0.0072	0	1.3	16	26	16	R	ADAVTLDGGFIYEAGLAPYK	L			3	File:20150813HUKUNHUA2.mzXML Scans:6274 RT:24.7155min Charge:3+ Fragmentation:hcd
7	TRFL_HUMAN	Lactotransferrin OS=Homo sapiens GN=LTF PE=1 SV=6	82	80014	8	2	7	2	14.2	8.5	23427	3	1	1519.21	3036.41	2	3036.4	0.005	1	1.7	15	22	6.7	K	SCHTAVDRTAGWNIPMGLLFNQTGSCK	F	Oxidation (M)	0.000000000000000100000000000.0	2	File:20150813HUKUNHUA2.mzXML Scans:20320 RT:60.7098min Charge:2+ Fragmentation:hcd	emPAI	0.08
8	K1C10_HUMAN	Keratin, type I cytoskeletal 10 OS=Homo sapiens GN=KRT10 PE=1 SV=6	75	59020	12	4	10	4	21.2	5.13	3126	1	0	404.202	806.39	2	806.392	-0.0018	0	26.17	19	25	0.046	R	LAADDFR	L			4	File:20150813HUKUNHUA2.mzXML Scans:2338 RT:16.9117min Charge:2+ Fragmentation:hcd
8	K1C10_HUMAN	Keratin, type I cytoskeletal 10 OS=Homo sapiens GN=KRT10 PE=1 SV=6	75	59020	12	4	10	4	21.2	5.13	3127	1	0	807.4	806.393	1	806.392	0.0005	0	6.96	19	26	4.1	R	LAADDFR	L			2	File:20150813HUKUNHUA2.mzXML Scans:2400 RT:17.0388min Charge:1+ Fragmentation:hcd
8	K1C10_HUMAN	Keratin, type I cytoskeletal 10 OS=Homo sapiens GN=KRT10 PE=1 SV=6	75	59020	12	4	10	4	21.2	5.13	6066	1	0	555.249	1108.48	2	1108.48	0.0017	0	27.08	17	21	0.014	K	DAEAWFNEK	S			4	File:20150813HUKUNHUA2.mzXML Scans:5443 RT:23.0177min Charge:2+ Fragmentation:hcd
8	K1C10_HUMAN	Keratin, type I cytoskeletal 10 OS=Homo sapiens GN=KRT10 PE=1 SV=6	75	59020	12	4	10	4	21.2	5.13	7119	5	0	401.21	1200.61	3	1200.61	-0.0017	0	11.62		25	1.3	R	QSVEADINGLR	R			4	File:20150813HUKUNHUA2.mzXML Scans:4014 RT:20.2587min Charge:3+ Fragmentation:hcd
8	K1C10_HUMAN	Keratin, type I cytoskeletal 10 OS=Homo sapiens GN=KRT10 PE=1 SV=6	75	59020	12	4	10	4	21.2	5.13	7120	1	0	601.312	1200.61	2	1200.61	-0.0002	0	44.71	21	25	0.00063	R	QSVEADINGLR	R			6	File:20150813HUKUNHUA2.mzXML Scans:3972 RT:20.1797min Charge:2+ Fragmentation:hcd
8	K1C10_HUMAN	Keratin, type I cytoskeletal 10 OS=Homo sapiens GN=KRT10 PE=1 SV=6	75	59020	12	4	10	4	21.2	5.13	7523	1	1	412.23	1233.67	3	1233.67	-0.0035	1	16.74		25	0.4	R	LKYENEVALR	Q			4	File:20150813HUKUNHUA2.mzXML Scans:2320 RT:16.8702min Charge:3+ Fragmentation:hcd
8	K1C10_HUMAN	Keratin, type I cytoskeletal 10 OS=Homo sapiens GN=KRT10 PE=1 SV=6	75	59020	12	4	10	4	21.2	5.13	9319	1	0	453.243	1356.71	3	1356.71	-0.0023	1	22.99	23	26	0.11	R	QSVEADINGLRR	V			6	File:20150813HUKUNHUA2.mzXML Scans:2713 RT:17.6997min Charge:3+ Fragmentation:hcd
8	K1C10_HUMAN	Keratin, type I cytoskeletal 10 OS=Homo sapiens GN=KRT10 PE=1 SV=6	75	59020	12	4	10	4	21.2	5.13	9440	1	1	683.322	1364.63	2	1364.63	-0.0026	0	37.41		24	0.0023	R	SQYEQLAEQNR	K			6	File:20150813HUKUNHUA2.mzXML Scans:1965 RT:15.9150min Charge:2+ Fragmentation:hcd
8	K1C10_HUMAN	Keratin, type I cytoskeletal 10 OS=Homo sapiens GN=KRT10 PE=1 SV=6	75	59020	12	4	10	4	21.2	5.13	9649	1	1	695.844	1389.67	2	1389.67	0.0005	0	11.76	14	25	1.2	K	QSLEASLAETEGR	Y			3	File:20150813HUKUNHUA2.mzXML Scans:4198 RT:20.6205min Charge:2+ Fragmentation:hcd
8	K1C10_HUMAN	Keratin, type I cytoskeletal 10 OS=Homo sapiens GN=KRT10 PE=1 SV=6	75	59020	12	4	10	4	21.2	5.13	11141	4	1	748.36	1494.71	2	1494.69	0.0144	1	1.44	14	24	10	K	SSSSGSVGESSSKGPR	Y			2	File:20150813HUKUNHUA2.mzXML Scans:2384 RT:17.0093min Charge:2+ Fragmentation:hcd
8	K1C10_HUMAN	Keratin, type I cytoskeletal 10 OS=Homo sapiens GN=KRT10 PE=1 SV=6	75	59020	12	4	10	4	21.2	5.13	18909	1	1	1106.56	2211.11	2	2211.09	0.0148	1	1.01	13	26	16	K	SKELTTEIDNNIEQISSYK	S			2	File:20150813HUKUNHUA2.mzXML Scans:6608 RT:25.4272min Charge:2+ Fragmentation:hcd
8	K1C10_HUMAN	Keratin, type I cytoskeletal 10 OS=Homo sapiens GN=KRT10 PE=1 SV=6	75	59020	12	4	10	4	21.2	5.13	20059	1	1	1171.99	2341.97	2	2341.98	-0.0035	0	3.94		16	0.81	R	GSSGGGCFGGSSGGYGGLGGFGGGSFR	G			3	File:20150813HUKUNHUA2.mzXML Scans:6966 RT:26.1145min Charge:2+ Fragmentation:hcd	emPAI	0.24
9	TBA1C_HUMAN	Tubulin alpha-1C chain OS=Homo sapiens GN=TUBA1C PE=1 SV=1	73	50548	10	3	8	3	27.8	4.96	5786	1	0	543.317	1084.62	2	1084.61	0.0068	0	44.17	24	25	0.00076	K	EIIDLVLDR	I			7	File:20150813HUKUNHUA2.mzXML Scans:8600 RT:29.7607min Charge:2+ Fragmentation:hcd
9	TBA1C_HUMAN	Tubulin alpha-1C chain OS=Homo sapiens GN=TUBA1C PE=1 SV=1	73	50548	10	3	8	3	27.8	4.96	9875	1	0	705.89	1409.77	2	1409.77	-0.0012	0	10.02	13	24	1.5	R	QLFHPEQLITGK	E			3	File:20150813HUKUNHUA2.mzXML Scans:5498 RT:23.1182min Charge:2+ Fragmentation:hcd
9	TBA1C_HUMAN	Tubulin alpha-1C chain OS=Homo sapiens GN=TUBA1C PE=1 SV=1	73	50548	10	3	8	3	27.8	4.96	9876	2	0	470.93	1409.77	3	1409.77	0.0018	0	6.23	16	24	3.4	R	QLFHPEQLITGK	E			4	File:20150813HUKUNHUA2.mzXML Scans:5490 RT:23.1053min Charge:3+ Fragmentation:hcd
9	TBA1C_HUMAN	Tubulin alpha-1C chain OS=Homo sapiens GN=TUBA1C PE=1 SV=1	73	50548	10	3	8	3	27.8	4.96	13859	1	0	851.457	1700.9	2	1700.9	-0.0001	0	16.3		26	0.5	R	AVFVDLEPTVIDEVR	T			5	File:20150813HUKUNHUA2.mzXML Scans:9209 RT:31.3643min Charge:2+ Fragmentation:hcd
9	TBA1C_HUMAN	Tubulin alpha-1C chain OS=Homo sapiens GN=TUBA1C PE=1 SV=1	73	50548	10	3	8	3	27.8	4.96	14076	1	0	573.632	1717.87	3	1717.87	-0.0005	0	28.9		26	0.029	R	NLDIERPTYTNLNR	L			7	File:20150813HUKUNHUA2.mzXML Scans:4132 RT:20.4997min Charge:3+ Fragmentation:hcd
9	TBA1C_HUMAN	Tubulin alpha-1C chain OS=Homo sapiens GN=TUBA1C PE=1 SV=1	73	50548	10	3	8	3	27.8	4.96	14473	7	0	586.327	1755.96	3	1755.96	0.002	0	0.97	18	25	13	R	IHFPLATYAPVISAEK	A			2	File:20150813HUKUNHUA2.mzXML Scans:7444 RT:27.1568min Charge:3+ Fragmentation:hcd
9	TBA1C_HUMAN	Tubulin alpha-1C chain OS=Homo sapiens GN=TUBA1C PE=1 SV=1	73	50548	10	3	8	3	27.8	4.96	14474	1	0	878.987	1755.96	2	1755.96	0.0027	0	2.62	15	25	8.7	R	IHFPLATYAPVISAEK	A			2	File:20150813HUKUNHUA2.mzXML Scans:7457 RT:27.1820min Charge:2+ Fragmentation:hcd
9	TBA1C_HUMAN	Tubulin alpha-1C chain OS=Homo sapiens GN=TUBA1C PE=1 SV=1	73	50548	10	3	8	3	27.8	4.96	15134	1	0	912.997	1823.98	2	1823.98	0.0013	0	3.43	16	24	7	K	VGINYQPPTVVPGGDLAK	V			2	File:20150813HUKUNHUA2.mzXML Scans:7043 RT:26.2712min Charge:2+ Fragmentation:hcd
9	TBA1C_HUMAN	Tubulin alpha-1C chain OS=Homo sapiens GN=TUBA1C PE=1 SV=1	73	50548	10	3	8	3	27.8	4.96	17177	1	0	1004.45	2006.89	2	2006.89	0.0002	0	44.73	17	21	0.00026	K	TIGGGDDSFNTFFSETGAGK	H			6	File:20150813HUKUNHUA2.mzXML Scans:8293 RT:29.0050min Charge:2+ Fragmentation:hcd
9	TBA1C_HUMAN	Tubulin alpha-1C chain OS=Homo sapiens GN=TUBA1C PE=1 SV=1	73	50548	10	3	8	3	27.8	4.96	20175	5	1	787.394	2359.16	3	2359.14	0.0195	1	1.67	15	25	13	R	AVCMLSNTTAVAEAWARLDHK	F	Oxidation (M)	0.000100000000000000000.0	3	File:20150813HUKUNHUA2.mzXML Scans:3720 RT:19.7067min Charge:3+ Fragmentation:hcd	emPAI	0.21
10	TBA1A_HUMAN	Tubulin alpha-1A chain OS=Homo sapiens GN=TUBA1A PE=1 SV=1	73	50788	10	3	8	3	27.7	4.94	5786	1	0	543.317	1084.62	2	1084.61	0.0068	0	44.17	24	25	0.00076	K	EIIDLVLDR	I			7	File:20150813HUKUNHUA2.mzXML Scans:8600 RT:29.7607min Charge:2+ Fragmentation:hcd
10	TBA1A_HUMAN	Tubulin alpha-1A chain OS=Homo sapiens GN=TUBA1A PE=1 SV=1	73	50788	10	3	8	3	27.7	4.94	9875	1	0	705.89	1409.77	2	1409.77	-0.0012	0	10.02	13	24	1.5	R	QLFHPEQLITGK	E			3	File:20150813HUKUNHUA2.mzXML Scans:5498 RT:23.1182min Charge:2+ Fragmentation:hcd
10	TBA1A_HUMAN	Tubulin alpha-1A chain OS=Homo sapiens GN=TUBA1A PE=1 SV=1	73	50788	10	3	8	3	27.7	4.94	9876	2	0	470.93	1409.77	3	1409.77	0.0018	0	6.23	16	24	3.4	R	QLFHPEQLITGK	E			4	File:20150813HUKUNHUA2.mzXML Scans:5490 RT:23.1053min Charge:3+ Fragmentation:hcd
10	TBA1A_HUMAN	Tubulin alpha-1A chain OS=Homo sapiens GN=TUBA1A PE=1 SV=1	73	50788	10	3	8	3	27.7	4.94	13859	1	0	851.457	1700.9	2	1700.9	-0.0001	0	16.3		26	0.5	R	AVFVDLEPTVIDEVR	T			5	File:20150813HUKUNHUA2.mzXML Scans:9209 RT:31.3643min Charge:2+ Fragmentation:hcd
10	TBA1A_HUMAN	Tubulin alpha-1A chain OS=Homo sapiens GN=TUBA1A PE=1 SV=1	73	50788	10	3	8	3	27.7	4.94	14076	1	0	573.632	1717.87	3	1717.87	-0.0005	0	28.9		26	0.029	R	NLDIERPTYTNLNR	L			7	File:20150813HUKUNHUA2.mzXML Scans:4132 RT:20.4997min Charge:3+ Fragmentation:hcd
10	TBA1A_HUMAN	Tubulin alpha-1A chain OS=Homo sapiens GN=TUBA1A PE=1 SV=1	73	50788	10	3	8	3	27.7	4.94	14473	7	0	586.327	1755.96	3	1755.96	0.002	0	0.97	18	25	13	R	IHFPLATYAPVISAEK	A			2	File:20150813HUKUNHUA2.mzXML Scans:7444 RT:27.1568min Charge:3+ Fragmentation:hcd
10	TBA1A_HUMAN	Tubulin alpha-1A chain OS=Homo sapiens GN=TUBA1A PE=1 SV=1	73	50788	10	3	8	3	27.7	4.94	14474	1	0	878.987	1755.96	2	1755.96	0.0027	0	2.62	15	25	8.7	R	IHFPLATYAPVISAEK	A			2	File:20150813HUKUNHUA2.mzXML Scans:7457 RT:27.1820min Charge:2+ Fragmentation:hcd
10	TBA1A_HUMAN	Tubulin alpha-1A chain OS=Homo sapiens GN=TUBA1A PE=1 SV=1	73	50788	10	3	8	3	27.7	4.94	15134	1	0	912.997	1823.98	2	1823.98	0.0013	0	3.43	16	24	7	K	VGINYQPPTVVPGGDLAK	V			2	File:20150813HUKUNHUA2.mzXML Scans:7043 RT:26.2712min Charge:2+ Fragmentation:hcd
10	TBA1A_HUMAN	Tubulin alpha-1A chain OS=Homo sapiens GN=TUBA1A PE=1 SV=1	73	50788	10	3	8	3	27.7	4.94	17177	1	0	1004.45	2006.89	2	2006.89	0.0002	0	44.73	17	21	0.00026	K	TIGGGDDSFNTFFSETGAGK	H			6	File:20150813HUKUNHUA2.mzXML Scans:8293 RT:29.0050min Charge:2+ Fragmentation:hcd
10	TBA1A_HUMAN	Tubulin alpha-1A chain OS=Homo sapiens GN=TUBA1A PE=1 SV=1	73	50788	10	3	8	3	27.7	4.94	20254	1	0	792.05	2373.13	3	2373.16	-0.0287	1	0.99	13	24	12	R	AVCMLSNTTAIAEAWARLDHK	F	Oxidation (M)	0.000100000000000000000.0	2	File:20150813HUKUNHUA2.mzXML Scans:2551 RT:17.3793min Charge:3+ Fragmentation:hcd	emPAI	0.21
11	K2C6C_HUMAN	Keratin, type II cytoskeletal 6C OS=Homo sapiens GN=KRT6C PE=1 SV=3	72	60273	9	3	9	3	18.3	8.09	5285	1	0	513.764	1025.51	2	1025.51	-0.0011	0	26.29		24	0.036	R	SGFSSISVSR	S			4	File:20150813HUKUNHUA2.mzXML Scans:3146 RT:18.5847min Charge:2+ Fragmentation:hcd
11	K2C6C_HUMAN	Keratin, type II cytoskeletal 6C OS=Homo sapiens GN=KRT6C PE=1 SV=3	72	60273	9	3	9	3	18.3	8.09	6144	1	0	558.291	1114.57	2	1114.59	-0.0193	0	18.99	21	25	0.22	K	LEGLEDALQK	A			6	File:20150813HUKUNHUA2.mzXML Scans:5070 RT:22.2610min Charge:2+ Fragmentation:hcd
11	K2C6C_HUMAN	Keratin, type II cytoskeletal 6C OS=Homo sapiens GN=KRT6C PE=1 SV=3	72	60273	9	3	9	3	18.3	8.09	6677	1	0	583.294	1164.57	2	1164.58	-0.0032	0	19	16	25	0.25	K	YEELQVTAGR	H			4	File:20150813HUKUNHUA2.mzXML Scans:2893 RT:18.0797min Charge:2+ Fragmentation:hcd
11	K2C6C_HUMAN	Keratin, type II cytoskeletal 6C OS=Homo sapiens GN=KRT6C PE=1 SV=3	72	60273	9	3	9	3	18.3	8.09	7418	1	0	611.82	1221.63	2	1221.62	0.0011	0	30.53	16	26	0.02	R	TAAENEFVTLK	K			7	File:20150813HUKUNHUA2.mzXML Scans:4308 RT:20.8253min Charge:2+ Fragmentation:hcd
11	K2C6C_HUMAN	Keratin, type II cytoskeletal 6C OS=Homo sapiens GN=KRT6C PE=1 SV=3	72	60273	9	3	9	3	18.3	8.09	8012	1	0	632.351	1262.69	2	1262.69	-0.0006	0	57.92		26	3.4e-05	K	LALDVEIATYR	K			7	File:20150813HUKUNHUA2.mzXML Scans:7425 RT:27.1132min Charge:2+ Fragmentation:hcd
11	K2C6C_HUMAN	Keratin, type II cytoskeletal 6C OS=Homo sapiens GN=KRT6C PE=1 SV=3	72	60273	9	3	9	3	18.3	8.09	9836	1	0	704.359	1406.7	2	1406.7	-0.0003	0	12.56	17	26	1.1	K	ADTLTDEINFLR	A			4	File:20150813HUKUNHUA2.mzXML Scans:8673 RT:29.9373min Charge:2+ Fragmentation:hcd
11	K2C6C_HUMAN	Keratin, type II cytoskeletal 6C OS=Homo sapiens GN=KRT6C PE=1 SV=3	72	60273	9	3	9	3	18.3	8.09	10428	6	1	724.39	1446.77	2	1446.77	-0.0024	0	2	16	26	14	R	AIGGGLSSVGGGSSTIK	Y			2	File:20150813HUKUNHUA2.mzXML Scans:3631 RT:19.5453min Charge:2+ Fragmentation:hcd
11	K2C6C_HUMAN	Keratin, type II cytoskeletal 6C OS=Homo sapiens GN=KRT6C PE=1 SV=3	72	60273	9	3	9	3	18.3	8.09	12608	1	0	799.883	1597.75	2	1597.75	-0.0006	0	19.44		24	0.17	R	ISIGGGSCAISGGYGSR	A			5	File:20150813HUKUNHUA2.mzXML Scans:4375 RT:20.9473min Charge:2+ Fragmentation:hcd
11	K2C6C_HUMAN	Keratin, type II cytoskeletal 6C OS=Homo sapiens GN=KRT6C PE=1 SV=3	72	60273	9	3	9	3	18.3	8.09	13497	5	0	557.961	1670.86	3	1670.88	-0.0224	2	2.43	17	26	12	K	DAKNKLEGLEDALQK	A			2	File:20150813HUKUNHUA2.mzXML Scans:7126 RT:26.4410min Charge:3+ Fragmentation:hcd	emPAI	0.24
12	K1C17_HUMAN	Keratin, type I cytoskeletal 17 OS=Homo sapiens GN=KRT17 PE=1 SV=2	71	48361	12	4	11	4	26.4	4.97	2177	1	0	350.73	699.445	2	699.453	-0.0076	0	16.2	23	24	0.34	K	ILLDVK	T			3	File:20150813HUKUNHUA2.mzXML Scans:3839 RT:19.9307min Charge:2+ Fragmentation:hcd
12	K1C17_HUMAN	Keratin, type I cytoskeletal 17 OS=Homo sapiens GN=KRT17 PE=1 SV=2	71	48361	12	4	11	4	26.4	4.97	2308	2	1	362.693	723.372	2	723.359	0.0135	0	6.15	19	22	2.3	-	MTTSIR	Q	Oxidation (M)	0.100000.0	4	File:20150813HUKUNHUA2.mzXML Scans:2172 RT:16.5056min Charge:2+ Fragmentation:hcd
12	K1C17_HUMAN	Keratin, type I cytoskeletal 17 OS=Homo sapiens GN=KRT17 PE=1 SV=2	71	48361	12	4	11	4	26.4	4.97	3126	1	0	404.202	806.39	2	806.392	-0.0018	0	26.17	19	25	0.046	R	LAADDFR	T			4	File:20150813HUKUNHUA2.mzXML Scans:2338 RT:16.9117min Charge:2+ Fragmentation:hcd
12	K1C17_HUMAN	Keratin, type I cytoskeletal 17 OS=Homo sapiens GN=KRT17 PE=1 SV=2	71	48361	12	4	11	4	26.4	4.97	3127	1	0	807.4	806.393	1	806.392	0.0005	0	6.96	19	26	4.1	R	LAADDFR	T			2	File:20150813HUKUNHUA2.mzXML Scans:2400 RT:17.0388min Charge:1+ Fragmentation:hcd
12	K1C17_HUMAN	Keratin, type I cytoskeletal 17 OS=Homo sapiens GN=KRT17 PE=1 SV=2	71	48361	12	4	11	4	26.4	4.97	6159	4	1	559.297	1116.58	2	1116.57	0.013	0	0.26	13	26	23	R	TIVEEVQDGK	V			2	File:20150813HUKUNHUA2.mzXML Scans:4469 RT:21.1218min Charge:2+ Fragmentation:hcd
12	K1C17_HUMAN	Keratin, type I cytoskeletal 17 OS=Homo sapiens GN=KRT17 PE=1 SV=2	71	48361	12	4	11	4	26.4	4.97	6218	1	0	561.792	1121.57	2	1121.57	-0.0018	0	26.44	26	26	0.052	R	LEQEIATYR	R			4	File:20150813HUKUNHUA2.mzXML Scans:2544 RT:17.3680min Charge:2+ Fragmentation:hcd
12	K1C17_HUMAN	Keratin, type I cytoskeletal 17 OS=Homo sapiens GN=KRT17 PE=1 SV=2	71	48361	12	4	11	4	26.4	4.97	9173	1	1	673.348	1344.68	2	1344.68	0.0052	0	45.12	20	26	0.0007	R	ALEEANTELEVK	I			8	File:20150813HUKUNHUA2.mzXML Scans:3585 RT:19.4605min Charge:2+ Fragmentation:hcd
12	K1C17_HUMAN	Keratin, type I cytoskeletal 17 OS=Homo sapiens GN=KRT17 PE=1 SV=2	71	48361	12	4	11	4	26.4	4.97	9799	1	1	702.34	1402.67	2	1402.67	-0.0033	0	35.28	18	24	0.004	K	ASLEGNLAETENR	Y			6	File:20150813HUKUNHUA2.mzXML Scans:2776 RT:17.8288min Charge:2+ Fragmentation:hcd
12	K1C17_HUMAN	Keratin, type I cytoskeletal 17 OS=Homo sapiens GN=KRT17 PE=1 SV=2	71	48361	12	4	11	4	26.4	4.97	11855	4	1	514.92	1541.74	3	1541.73	0.0119	2	1.79	16	24	8.9	K	NRKDAEDWFFSK	T			2	File:20150813HUKUNHUA2.mzXML Scans:2288 RT:16.7940min Charge:3+ Fragmentation:hcd
12	K1C17_HUMAN	Keratin, type I cytoskeletal 17 OS=Homo sapiens GN=KRT17 PE=1 SV=2	71	48361	12	4	11	4	26.4	4.97	12627	5	1	800.94	1599.87	2	1599.85	0.0187	1	1.37	15	25	14	K	VRALEEANTELEVK	I			2	File:20150813HUKUNHUA2.mzXML Scans:9279 RT:31.5183min Charge:2+ Fragmentation:hcd
12	K1C17_HUMAN	Keratin, type I cytoskeletal 17 OS=Homo sapiens GN=KRT17 PE=1 SV=2	71	48361	12	4	11	4	26.4	4.97	17640	1	1	690.042	2067.1	3	2067.13	-0.0279	0	8.31	16	25	2.3	K	ILTATVDNANILLQIDNAR	L			6	File:20150813HUKUNHUA2.mzXML Scans:5644 RT:23.4153min Charge:3+ Fragmentation:hcd
12	K1C17_HUMAN	Keratin, type I cytoskeletal 17 OS=Homo sapiens GN=KRT17 PE=1 SV=2	71	48361	12	4	11	4	26.4	4.97	18337	2	1	717.36	2149.06	3	2149.1	-0.0394	1	5.23	18	25	5.9	R	ADLEMQIENLKEELAYLK	K			2	File:20150813HUKUNHUA2.mzXML Scans:8587 RT:29.7197min Charge:3+ Fragmentation:hcd	emPAI	0.3
13	K2C6B_HUMAN	Keratin, type II cytoskeletal 6B OS=Homo sapiens GN=KRT6B PE=1 SV=5	71	60315	8	3	8	3	16.5	8.09	5285	1	0	513.764	1025.51	2	1025.51	-0.0011	0	26.29		24	0.036	R	SGFSSISVSR	S			4	File:20150813HUKUNHUA2.mzXML Scans:3146 RT:18.5847min Charge:2+ Fragmentation:hcd
13	K2C6B_HUMAN	Keratin, type II cytoskeletal 6B OS=Homo sapiens GN=KRT6B PE=1 SV=5	71	60315	8	3	8	3	16.5	8.09	6144	1	0	558.291	1114.57	2	1114.59	-0.0193	0	18.99	21	25	0.22	K	LEGLEDALQK	A			6	File:20150813HUKUNHUA2.mzXML Scans:5070 RT:22.2610min Charge:2+ Fragmentation:hcd
13	K2C6B_HUMAN	Keratin, type II cytoskeletal 6B OS=Homo sapiens GN=KRT6B PE=1 SV=5	71	60315	8	3	8	3	16.5	8.09	7418	1	0	611.82	1221.63	2	1221.62	0.0011	0	30.53	16	26	0.02	R	TAAENEFVTLK	K			7	File:20150813HUKUNHUA2.mzXML Scans:4308 RT:20.8253min Charge:2+ Fragmentation:hcd
13	K2C6B_HUMAN	Keratin, type II cytoskeletal 6B OS=Homo sapiens GN=KRT6B PE=1 SV=5	71	60315	8	3	8	3	16.5	8.09	8012	1	0	632.351	1262.69	2	1262.69	-0.0006	0	57.92		26	3.4e-05	K	LALDVEIATYR	K			7	File:20150813HUKUNHUA2.mzXML Scans:7425 RT:27.1132min Charge:2+ Fragmentation:hcd
13	K2C6B_HUMAN	Keratin, type II cytoskeletal 6B OS=Homo sapiens GN=KRT6B PE=1 SV=5	71	60315	8	3	8	3	16.5	8.09	9836	1	0	704.359	1406.7	2	1406.7	-0.0003	0	12.56	17	26	1.1	K	ADTLTDEINFLR	A			4	File:20150813HUKUNHUA2.mzXML Scans:8673 RT:29.9373min Charge:2+ Fragmentation:hcd
13	K2C6B_HUMAN	Keratin, type II cytoskeletal 6B OS=Homo sapiens GN=KRT6B PE=1 SV=5	71	60315	8	3	8	3	16.5	8.09	12608	1	0	799.883	1597.75	2	1597.75	-0.0006	0	19.44		24	0.17	R	ISIGGGSCAISGGYGSR	A			5	File:20150813HUKUNHUA2.mzXML Scans:4375 RT:20.9473min Charge:2+ Fragmentation:hcd
13	K2C6B_HUMAN	Keratin, type II cytoskeletal 6B OS=Homo sapiens GN=KRT6B PE=1 SV=5	71	60315	8	3	8	3	16.5	8.09	13497	5	0	557.961	1670.86	3	1670.88	-0.0224	2	2.43	17	26	12	K	DAKNKLEGLEDALQK	A			2	File:20150813HUKUNHUA2.mzXML Scans:7126 RT:26.4410min Charge:3+ Fragmentation:hcd
13	K2C6B_HUMAN	Keratin, type II cytoskeletal 6B OS=Homo sapiens GN=KRT6B PE=1 SV=5	71	60315	8	3	8	3	16.5	8.09	16807	2	1	657.359	1969.05	3	1969.03	0.0205	2	3.35	16	25	7.5	R	QLDNIVGERGRLDSELR	N			2	File:20150813HUKUNHUA2.mzXML Scans:3772 RT:19.8062min Charge:3+ Fragmentation:hcd	emPAI	0.17
14	FIBG_HUMAN	Fibrinogen gamma chain OS=Homo sapiens GN=FGG PE=1 SV=3	69	52106	4	1	4	1	15.7	5.37	7006	1	1	597.747	1193.48	2	1193.48	-0.0015	0	69.45		15	2.1e-07	R	DNCCILDER	F			7	File:20150813HUKUNHUA2.mzXML Scans:3263 RT:18.8475min Charge:2+ Fragmentation:hcd
14	FIBG_HUMAN	Fibrinogen gamma chain OS=Homo sapiens GN=FGG PE=1 SV=3	69	52106	4	1	4	1	15.7	5.37	11090	8	1	746.384	1490.75	2	1490.74	0.0176	0	0.14	15	26	22	K	YEASILTHDSSIR	Y			2	File:20150813HUKUNHUA2.mzXML Scans:7294 RT:26.7863min Charge:2+ Fragmentation:hcd
14	FIBG_HUMAN	Fibrinogen gamma chain OS=Homo sapiens GN=FGG PE=1 SV=3	69	52106	4	1	4	1	15.7	5.37	22065	2	1	900.14	2697.4	3	2697.42	-0.0258	0	6.43	20	24	3.3	R	NLILYFYALLFLSSTCVAYVATR	D			5	File:20150813HUKUNHUA2.mzXML Scans:19848 RT:59.5343min Charge:3+ Fragmentation:hcd
14	FIBG_HUMAN	Fibrinogen gamma chain OS=Homo sapiens GN=FGG PE=1 SV=3	69	52106	4	1	4	1	15.7	5.37	23002	5	1	969.85	2906.53	3	2906.48	0.0475	2	1.39	14	23	8.4	K	AIQLTYNPDESSKPNMIDAATLKSRK	M	Oxidation (M)	0.00000000000000010000000000.0	2	File:20150813HUKUNHUA2.mzXML Scans:17450 RT:53.1755min Charge:3+ Fragmentation:hcd	emPAI	0.06
15	K2C3_HUMAN	Keratin, type II cytoskeletal 3 OS=Homo sapiens GN=KRT3 PE=1 SV=2	67	64636	6	2	6	2	12.7	6.12	7418	1	0	611.82	1221.63	2	1221.62	0.0011	0	30.53	16	26	0.02	R	TAAENEFVTLK	K			7	File:20150813HUKUNHUA2.mzXML Scans:4308 RT:20.8253min Charge:2+ Fragmentation:hcd
15	K2C3_HUMAN	Keratin, type II cytoskeletal 3 OS=Homo sapiens GN=KRT3 PE=1 SV=2	67	64636	6	2	6	2	12.7	6.12	8012	1	0	632.351	1262.69	2	1262.69	-0.0006	0	57.92		26	3.4e-05	K	LALDVEIATYR	K			7	File:20150813HUKUNHUA2.mzXML Scans:7425 RT:27.1132min Charge:2+ Fragmentation:hcd
15	K2C3_HUMAN	Keratin, type II cytoskeletal 3 OS=Homo sapiens GN=KRT3 PE=1 SV=2	67	64636	6	2	6	2	12.7	6.12	15751	2	1	943.432	1884.85	2	1884.89	-0.0374	2	0.93	13	22	7.8	-	MSRQASKTSGGGSQGFSGR	S			3	File:20150813HUKUNHUA2.mzXML Scans:2633 RT:17.5497min Charge:2+ Fragmentation:hcd
15	K2C3_HUMAN	Keratin, type II cytoskeletal 3 OS=Homo sapiens GN=KRT3 PE=1 SV=2	67	64636	6	2	6	2	12.7	6.12	19315	2	1	1134.05	2266.09	2	2266.1	-0.0157	0	1.8	14	25	11	K	QNANLQTAIAEAEQHGEMALK	D			2	File:20150813HUKUNHUA2.mzXML Scans:12782 RT:40.4035min Charge:2+ Fragmentation:hcd
15	K2C3_HUMAN	Keratin, type II cytoskeletal 3 OS=Homo sapiens GN=KRT3 PE=1 SV=2	67	64636	6	2	6	2	12.7	6.12	20921	5	1	823.426	2467.26	3	2467.3	-0.0399	2	2.44	19	25	10	K	LALDVEIATYRKLLEGEEYSR	M			2	File:20150813HUKUNHUA2.mzXML Scans:8317 RT:29.0555min Charge:3+ Fragmentation:hcd
15	K2C3_HUMAN	Keratin, type II cytoskeletal 3 OS=Homo sapiens GN=KRT3 PE=1 SV=2	67	64636	6	2	6	2	12.7	6.12	23680	7	1	1041.21	3120.61	3	3120.59	0.0209	2	0.83	16	24	11	R	AEIEGVKKQNANLQTAIAEAEQHGEMALK	D			2	File:20150813HUKUNHUA2.mzXML Scans:16717 RT:50.9022min Charge:3+ Fragmentation:hcd	emPAI	0.1
16	K1C9_HUMAN	Keratin, type I cytoskeletal 9 OS=Homo sapiens GN=KRT9 PE=1 SV=3	63	62255	10	2	10	2	19.1	5.14	5604	1	1	530.785	1059.56	2	1059.56	-0.0008	0	41.34	24	28	0.0024	K	TLLDIDNTR	M			5	File:20150813HUKUNHUA2.mzXML Scans:4922 RT:21.9862min Charge:2+ Fragmentation:hcd
16	K1C9_HUMAN	Keratin, type I cytoskeletal 9 OS=Homo sapiens GN=KRT9 PE=1 SV=3	63	62255	10	2	10	2	19.1	5.14	6205	1	1	561.295	1120.58	2	1120.58	-0.001	0	46.95		26	0.00043	R	QEYEQLIAK	N			7	File:20150813HUKUNHUA2.mzXML Scans:3356 RT:19.0243min Charge:2+ Fragmentation:hcd
16	K1C9_HUMAN	Keratin, type I cytoskeletal 9 OS=Homo sapiens GN=KRT9 PE=1 SV=3	63	62255	10	2	10	2	19.1	5.14	6555	3	1	577.79	1153.57	2	1153.58	-0.0147	1	1.53	14	25	11	R	MTLDDFRIK	F	Oxidation (M)	0.100000000.0	2	File:20150813HUKUNHUA2.mzXML Scans:9576 RT:32.2735min Charge:2+ Fragmentation:hcd
16	K1C9_HUMAN	Keratin, type I cytoskeletal 9 OS=Homo sapiens GN=KRT9 PE=1 SV=3	63	62255	10	2	10	2	19.1	5.14	8780	9	1	658.344	1314.67	2	1314.68	-0.0053	0	1.1	21	26	17	K	DQIVDLTVGNNK	T			2	File:20150813HUKUNHUA2.mzXML Scans:6730 RT:25.6535min Charge:2+ Fragmentation:hcd
16	K1C9_HUMAN	Keratin, type I cytoskeletal 9 OS=Homo sapiens GN=KRT9 PE=1 SV=3	63	62255	10	2	10	2	19.1	5.14	12441	1	1	793.89	1585.77	2	1585.76	0.0071	0	1.9	14	25	11	K	VQALEEANNDLENK	I			4	File:20150813HUKUNHUA2.mzXML Scans:3267 RT:18.8540min Charge:2+ Fragmentation:hcd
16	K1C9_HUMAN	Keratin, type I cytoskeletal 9 OS=Homo sapiens GN=KRT9 PE=1 SV=3	63	62255	10	2	10	2	19.1	5.14	15210	1	1	613.327	1836.96	3	1836.96	0.0002	0	15.4	17	25	0.55	R	HGVQELEIELQSQLSK	K			5	File:20150813HUKUNHUA2.mzXML Scans:7250 RT:26.6908min Charge:3+ Fragmentation:hcd
16	K1C9_HUMAN	Keratin, type I cytoskeletal 9 OS=Homo sapiens GN=KRT9 PE=1 SV=3	63	62255	10	2	10	2	19.1	5.14	16628	2	1	977.98	1953.95	2	1953.95	-0.0011	1	2.52	16	25	9.5	K	TLLDIDNTRMTLDDFR	I	Oxidation (M)	0.0000000001000000.0	2	File:20150813HUKUNHUA2.mzXML Scans:7720 RT:27.7693min Charge:2+ Fragmentation:hcd
16	K1C9_HUMAN	Keratin, type I cytoskeletal 9 OS=Homo sapiens GN=KRT9 PE=1 SV=3	63	62255	10	2	10	2	19.1	5.14	18689	3	1	729.35	2185.03	3	2185.07	-0.0378	2	0.31	14	24	12	R	MTLDDFRIKFEMEQNLR	Q			2	File:20150813HUKUNHUA2.mzXML Scans:6931 RT:26.0408min Charge:3+ Fragmentation:hcd
16	K1C9_HUMAN	Keratin, type I cytoskeletal 9 OS=Homo sapiens GN=KRT9 PE=1 SV=3	63	62255	10	2	10	2	19.1	5.14	20301	5	1	1191.57	2381.13	2	2381.17	-0.0464	1	4.23	17	24	5.6	R	QEIECQNQEYSLLLSIKMR	L			2	File:20150813HUKUNHUA2.mzXML Scans:8243 RT:28.8947min Charge:2+ Fragmentation:hcd
16	K1C9_HUMAN	Keratin, type I cytoskeletal 9 OS=Homo sapiens GN=KRT9 PE=1 SV=3	63	62255	10	2	10	2	19.1	5.14	21187	1	1	837.381	2509.12	3	2509.12	-0.0045	0	6.01	18	21	1.7	K	EIETYHNLLEGGQEDFESSGAGK	I			3	File:20150813HUKUNHUA2.mzXML Scans:6197 RT:24.5532min Charge:3+ Fragmentation:hcd	emPAI	0.11
17	ROA2_HUMAN	Heterogeneous nuclear ribonucleoproteins A2/B1 OS=Homo sapiens GN=HNRNPA2B1 PE=1 SV=2	61	37464	6	2	5	2	18.1	8.97	2375	1	1	367.23	732.445	2	732.453	-0.008	0	7.43	19	21	1.4	K	LFVGGIK	E			4	File:20150813HUKUNHUA2.mzXML Scans:3274 RT:18.8653min Charge:2+ Fragmentation:hcd
17	ROA2_HUMAN	Heterogeneous nuclear ribonucleoproteins A2/B1 OS=Homo sapiens GN=HNRNPA2B1 PE=1 SV=2	61	37464	6	2	5	2	18.1	8.97	2376	2	1	367.234	732.453	2	732.453	-0.0006	0	24.32		20	0.023	K	LFVGGIK	E			4	File:20150813HUKUNHUA2.mzXML Scans:3717 RT:19.7018min Charge:2+ Fragmentation:hcd
17	ROA2_HUMAN	Heterogeneous nuclear ribonucleoproteins A2/B1 OS=Homo sapiens GN=HNRNPA2B1 PE=1 SV=2	61	37464	6	2	5	2	18.1	8.97	6951	1	1	594.826	1187.64	2	1187.64	-0.0015	0	59.41	26	27	3e-05	K	IDTIEIITDR	Q			8	File:20150813HUKUNHUA2.mzXML Scans:6708 RT:25.6142min Charge:2+ Fragmentation:hcd
17	ROA2_HUMAN	Heterogeneous nuclear ribonucleoproteins A2/B1 OS=Homo sapiens GN=HNRNPA2B1 PE=1 SV=2	61	37464	6	2	5	2	18.1	8.97	18048	5	1	1060.59	2119.17	2	2119.16	0.0004	2	1.24	15	22	7.3	K	IVLQKYHTINGHNAEVRK	A			2	File:20150813HUKUNHUA2.mzXML Scans:9802 RT:32.8230min Charge:2+ Fragmentation:hcd
17	ROA2_HUMAN	Heterogeneous nuclear ribonucleoproteins A2/B1 OS=Homo sapiens GN=HNRNPA2B1 PE=1 SV=2	61	37464	6	2	5	2	18.1	8.97	22543	2	1	943.13	2826.37	3	2826.32	0.0464	0	2.32	15	24	8.6	R	GFGFVTFSSMAEVDAAMAARPHSIDGR	V			4	File:20150813HUKUNHUA2.mzXML Scans:3090 RT:18.4682min Charge:3+ Fragmentation:hcd
17	ROA2_HUMAN	Heterogeneous nuclear ribonucleoproteins A2/B1 OS=Homo sapiens GN=HNRNPA2B1 PE=1 SV=2	61	37464	6	2	5	2	18.1	8.97	23574	1	1	1029.49	3085.46	3	3085.45	0.0082	1	5.39	15	23	3.3	R	SRGFGFVTFSSMAEVDAAMAARPHSIDGR	V	Oxidation (M)	0.00000000000100000000000000000.0	3	File:20150813HUKUNHUA2.mzXML Scans:3750 RT:19.7632min Charge:3+ Fragmentation:hcd	emPAI	0.18
18	K22O_HUMAN	Keratin, type II cytoskeletal 2 oral OS=Homo sapiens GN=KRT76 PE=1 SV=1	58	66400	6	1	6	1	13.3	8.38	3692	8	1	430.228	858.442	2	858.445	-0.0026	0	0.7	18	26	19	R	GNLEGELK	S			2	File:20150813HUKUNHUA2.mzXML Scans:3571 RT:19.4342min Charge:2+ Fragmentation:hcd
18	K22O_HUMAN	Keratin, type II cytoskeletal 2 oral OS=Homo sapiens GN=KRT76 PE=1 SV=1	58	66400	6	1	6	1	13.3	8.38	8012	1	0	632.351	1262.69	2	1262.69	-0.0006	0	57.92		26	3.4e-05	K	LALDVEIATYR	K			7	File:20150813HUKUNHUA2.mzXML Scans:7425 RT:27.1132min Charge:2+ Fragmentation:hcd
18	K22O_HUMAN	Keratin, type II cytoskeletal 2 oral OS=Homo sapiens GN=KRT76 PE=1 SV=1	58	66400	6	1	6	1	13.3	8.38	12757	3	1	808.46	1614.91	2	1614.89	0.0179	2	0.42	13	24	13	R	MIQRLRAEIENVK	K	Oxidation (M)	0.1000000000000.0	2	File:20150813HUKUNHUA2.mzXML Scans:9135 RT:31.1740min Charge:2+ Fragmentation:hcd
18	K22O_HUMAN	Keratin, type II cytoskeletal 2 oral OS=Homo sapiens GN=KRT76 PE=1 SV=1	58	66400	6	1	6	1	13.3	8.38	13769	1	1	847.92	1693.83	2	1693.83	-0.0091	1	1	13	25	15	K	DVDAAFMNKVELQAK	V	Oxidation (M)	0.000000100000000.0	2	File:20150813HUKUNHUA2.mzXML Scans:6781 RT:25.7473min Charge:2+ Fragmentation:hcd
18	K22O_HUMAN	Keratin, type II cytoskeletal 2 oral OS=Homo sapiens GN=KRT76 PE=1 SV=1	58	66400	6	1	6	1	13.3	8.38	15652	3	1	939.99	1877.97	2	1877.95	0.0203	2	3.3	19	25	9.2	R	NTKSEIMELNRMIQR	L	Oxidation (M)	0.000000000001000.0	2	File:20150813HUKUNHUA2.mzXML Scans:8510 RT:29.5443min Charge:2+ Fragmentation:hcd
18	K22O_HUMAN	Keratin, type II cytoskeletal 2 oral OS=Homo sapiens GN=KRT76 PE=1 SV=1	58	66400	6	1	6	1	13.3	8.38	23571	1	1	1029.47	3085.39	3	3085.38	0.0157	0	2.6	14	22	4.5	R	TLYEMELSQMQSHASDTSVVLSMDNNR	C			2	File:20150813HUKUNHUA2.mzXML Scans:4124 RT:20.4832min Charge:3+ Fragmentation:hcd	emPAI	0.05
19	K2C79_HUMAN	Keratin, type II cytoskeletal 79 OS=Homo sapiens GN=KRT79 PE=1 SV=1	58	58059	5	1	5	1	11.8	6.75	4214	8	1	455.707	909.399	2	909.413	-0.0132	0	1.64	20	21	5.4	R	AFMGQGAGR	Q	Oxidation (M)	0.001000000.0	2	File:20150813HUKUNHUA2.mzXML Scans:2518 RT:17.3143min Charge:2+ Fragmentation:hcd
19	K2C79_HUMAN	Keratin, type II cytoskeletal 79 OS=Homo sapiens GN=KRT79 PE=1 SV=1	58	58059	5	1	5	1	11.8	6.75	8012	1	0	632.351	1262.69	2	1262.69	-0.0006	0	57.92		26	3.4e-05	K	LALDVEIATYR	K			7	File:20150813HUKUNHUA2.mzXML Scans:7425 RT:27.1132min Charge:2+ Fragmentation:hcd
19	K2C79_HUMAN	Keratin, type II cytoskeletal 79 OS=Homo sapiens GN=KRT79 PE=1 SV=1	58	58059	5	1	5	1	11.8	6.75	8265	5	1	640.36	1278.71	2	1278.69	0.0123	0	1.28	15	24	12	K	LGDLDVALHQAK	E			3	File:20150813HUKUNHUA2.mzXML Scans:8398 RT:29.2422min Charge:2+ Fragmentation:hcd
19	K2C79_HUMAN	Keratin, type II cytoskeletal 79 OS=Homo sapiens GN=KRT79 PE=1 SV=1	58	58059	5	1	5	1	11.8	6.75	15241	2	1	615.301	1842.88	3	1842.89	-0.0142	1	2.13	15	25	9.8	R	ALGGFGFGSRAFMGQGAGR	Q			3	File:20150813HUKUNHUA2.mzXML Scans:4245 RT:20.7082min Charge:3+ Fragmentation:hcd
19	K2C79_HUMAN	Keratin, type II cytoskeletal 79 OS=Homo sapiens GN=KRT79 PE=1 SV=1	58	58059	5	1	5	1	11.8	6.75	19943	2	1	776.4	2326.18	3	2326.22	-0.0459	2	1.42	14	25	13	K	NEIAELTRTIQRLQGEADAAK	K			2	File:20150813HUKUNHUA2.mzXML Scans:7035 RT:26.2547min Charge:3+ Fragmentation:hcd	emPAI	0.06
20	FINC_HUMAN	Fibronectin OS=Homo sapiens GN=FN1 PE=1 SV=3	56	266034	20	2	18	2	11.3	5.45	2457	1	1	374.192	746.369	2	746.371	-0.0023	0	11	20	26	1.9	K	IGDTWR	R			3	File:20150813HUKUNHUA2.mzXML Scans:1834 RT:15.4808min Charge:2+ Fragmentation:hcd
20	FINC_HUMAN	Fibronectin OS=Homo sapiens GN=FN1 PE=1 SV=3	56	266034	20	2	18	2	11.3	5.45	2562	1	1	380.24	758.465	2	758.465	0.0004	0	13.25	23	26	1.1	R	LTVGLTR	R			3	File:20150813HUKUNHUA2.mzXML Scans:2764 RT:17.7993min Charge:2+ Fragmentation:hcd
20	FINC_HUMAN	Fibronectin OS=Homo sapiens GN=FN1 PE=1 SV=3	56	266034	20	2	18	2	11.3	5.45	3714	1	1	431.208	860.402	2	860.403	-0.0012	0	3.72	16	24	5.7	R	IGDQWDK	Q			2	File:20150813HUKUNHUA2.mzXML Scans:1791 RT:15.3203min Charge:2+ Fragmentation:hcd
20	FINC_HUMAN	Fibronectin OS=Homo sapiens GN=FN1 PE=1 SV=3	56	266034	20	2	18	2	11.3	5.45	4080	3	1	450.247	898.479	2	898.487	-0.0086	1	0.67	14	24	11	K	NGPGPTKTK	T			2	File:20150813HUKUNHUA2.mzXML Scans:9116 RT:31.1225min Charge:2+ Fragmentation:hcd
20	FINC_HUMAN	Fibronectin OS=Homo sapiens GN=FN1 PE=1 SV=3	56	266034	20	2	18	2	11.3	5.45	6077	1	1	555.77	1109.53	2	1109.54	-0.0099	0	15		23	0.37	R	STTPDITGYR	I			4	File:20150813HUKUNHUA2.mzXML Scans:2767 RT:17.8073min Charge:2+ Fragmentation:hcd
20	FINC_HUMAN	Fibronectin OS=Homo sapiens GN=FN1 PE=1 SV=3	56	266034	20	2	18	2	11.3	5.45	8439	1	1	646.841	1291.67	2	1291.67	0.001	0	43.72	23	26	0.00098	R	DLQFVEVTDVK	V			8	File:20150813HUKUNHUA2.mzXML Scans:7496 RT:27.2833min Charge:2+ Fragmentation:hcd
20	FINC_HUMAN	Fibronectin OS=Homo sapiens GN=FN1 PE=1 SV=3	56	266034	20	2	18	2	11.3	5.45	9234	1	1	675.35	1348.69	2	1348.68	0.0079	0	13.62	14	26	0.93	K	WLPSSSPVTGYR	V			4	File:20150813HUKUNHUA2.mzXML Scans:5290 RT:22.6915min Charge:2+ Fragmentation:hcd
20	FINC_HUMAN	Fibronectin OS=Homo sapiens GN=FN1 PE=1 SV=3	56	266034	20	2	18	2	11.3	5.45	10656	1	1	488.239	1461.7	3	1461.68	0.0144	0	2.46	14	25	9.2	R	GNLLQCICTGNGR	G			2	File:20150813HUKUNHUA2.mzXML Scans:3528 RT:19.3507min Charge:3+ Fragmentation:hcd
20	FINC_HUMAN	Fibronectin OS=Homo sapiens GN=FN1 PE=1 SV=3	56	266034	20	2	18	2	11.3	5.45	11870	1	1	772.388	1542.76	2	1542.76	0.0041	0	5.95	15	25	4.3	R	SYTITGLQPGTDYK	I			4	File:20150813HUKUNHUA2.mzXML Scans:5308 RT:22.7283min Charge:2+ Fragmentation:hcd
20	FINC_HUMAN	Fibronectin OS=Homo sapiens GN=FN1 PE=1 SV=3	56	266034	20	2	18	2	11.3	5.45	11873	3	1	515.276	1542.81	3	1542.8	0.0023	0	7.6	25	26	3.6	K	EATIPGHLNSYTIK	G			5	File:20150813HUKUNHUA2.mzXML Scans:3827 RT:19.9098min Charge:3+ Fragmentation:hcd
20	FINC_HUMAN	Fibronectin OS=Homo sapiens GN=FN1 PE=1 SV=3	56	266034	20	2	18	2	11.3	5.45	12435	1	1	793.83	1585.64	2	1585.65	-0.0021	0	4.88		15	0.55	K	WCGTTQNYDADQK	F			2	File:20150813HUKUNHUA2.mzXML Scans:1894 RT:15.6985min Charge:2+ Fragmentation:hcd
20	FINC_HUMAN	Fibronectin OS=Homo sapiens GN=FN1 PE=1 SV=3	56	266034	20	2	18	2	11.3	5.45	12900	1	1	543.962	1628.86	3	1628.86	0.0013	0	32.82	18	26	0.011	R	VDVIPVNLPGEHGQR	L			6	File:20150813HUKUNHUA2.mzXML Scans:5411 RT:22.9580min Charge:3+ Fragmentation:hcd
20	FINC_HUMAN	Fibronectin OS=Homo sapiens GN=FN1 PE=1 SV=3	56	266034	20	2	18	2	11.3	5.45	12901	1	1	815.44	1628.87	2	1628.86	0.0016	0	14.76	16	26	0.69	R	VDVIPVNLPGEHGQR	L			7	File:20150813HUKUNHUA2.mzXML Scans:5458 RT:23.0457min Charge:2+ Fragmentation:hcd
20	FINC_HUMAN	Fibronectin OS=Homo sapiens GN=FN1 PE=1 SV=3	56	266034	20	2	18	2	11.3	5.45	13077	2	1	821.343	1640.67	2	1640.67	-0.0039	0	3.43		16	0.93	K	DSMIWDCTCIGAGR	G			2	File:20150813HUKUNHUA2.mzXML Scans:7630 RT:27.5787min Charge:2+ Fragmentation:hcd
20	FINC_HUMAN	Fibronectin OS=Homo sapiens GN=FN1 PE=1 SV=3	56	266034	20	2	18	2	11.3	5.45	16109	1	1	957.004	1911.99	2	1911.99	0.0039	0	18.18	23	26	0.31	R	SSPVVIDASTAIDAPSNLR	F			5	File:20150813HUKUNHUA2.mzXML Scans:7207 RT:26.6055min Charge:2+ Fragmentation:hcd
20	FINC_HUMAN	Fibronectin OS=Homo sapiens GN=FN1 PE=1 SV=3	56	266034	20	2	18	2	11.3	5.45	16110	9	1	638.34	1912	3	1911.99	0.008	0	1.63	17	25	13	R	SSPVVIDASTAIDAPSNLR	F			3	File:20150813HUKUNHUA2.mzXML Scans:2608 RT:17.4982min Charge:3+ Fragmentation:hcd
20	FINC_HUMAN	Fibronectin OS=Homo sapiens GN=FN1 PE=1 SV=3	56	266034	20	2	18	2	11.3	5.45	18029	3	1	1059.08	2116.14	2	2116.14	0.0029	0	1.36	14	24	9.9	K	ESVPISDTIIPAVPPPTDLR	F			2	File:20150813HUKUNHUA2.mzXML Scans:9247 RT:31.4565min Charge:2+ Fragmentation:hcd
20	FINC_HUMAN	Fibronectin OS=Homo sapiens GN=FN1 PE=1 SV=3	56	266034	20	2	18	2	11.3	5.45	20884	9	1	821.402	2461.19	3	2461.2	-0.0156	0	0.44	16	25	16	R	TEIDKPSQMQVTDVQDNSISVK	W			2	File:20150813HUKUNHUA2.mzXML Scans:8084 RT:28.5425min Charge:3+ Fragmentation:hcd
20	FINC_HUMAN	Fibronectin OS=Homo sapiens GN=FN1 PE=1 SV=3	56	266034	20	2	18	2	11.3	5.45	23879	4	1	1063.23	3186.67	3	3186.69	-0.0243	0	0.28	14	23	10	K	TDELPQLVTLPHPNLHGPEILDVPSTVQK	T			2	File:20150813HUKUNHUA2.mzXML Scans:17882 RT:54.3845min Charge:3+ Fragmentation:hcd
20	FINC_HUMAN	Fibronectin OS=Homo sapiens GN=FN1 PE=1 SV=3	56	266034	20	2	18	2	11.3	5.45	24882	3	1	1239.32	3714.94	3	3714.91	0.0282	2	1.48	15	22	6.1	K	TGPMKEINLAPDSSSVVVSGLMVATKYEVSVYALK	D	2 Oxidation (M)	0.00010000000000000000010000000000000.0	2	File:20150813HUKUNHUA2.mzXML Scans:16367 RT:49.8327min Charge:3+ Fragmentation:hcd	emPAI	0.02
21	K2C75_HUMAN	Keratin, type II cytoskeletal 75 OS=Homo sapiens GN=KRT75 PE=1 SV=2	56	59809	3	1	3	1	7.4	7.6	6677	1	0	583.294	1164.57	2	1164.58	-0.0032	0	19	16	25	0.25	K	YEELQVTAGR	H			4	File:20150813HUKUNHUA2.mzXML Scans:2893 RT:18.0797min Charge:2+ Fragmentation:hcd
21	K2C75_HUMAN	Keratin, type II cytoskeletal 75 OS=Homo sapiens GN=KRT75 PE=1 SV=2	56	59809	3	1	3	1	7.4	7.6	8012	1	0	632.351	1262.69	2	1262.69	-0.0006	0	57.92		26	3.4e-05	K	LALDVEIATYR	K			7	File:20150813HUKUNHUA2.mzXML Scans:7425 RT:27.1132min Charge:2+ Fragmentation:hcd
21	K2C75_HUMAN	Keratin, type II cytoskeletal 75 OS=Homo sapiens GN=KRT75 PE=1 SV=2	56	59809	3	1	3	1	7.4	7.6	15923	2	1	634.32	1899.94	3	1899.95	-0.0156	1	1.1	14	25	15	R	GLGGSGSSVKFVSTTSSSQK	S			2	File:20150813HUKUNHUA2.mzXML Scans:4947 RT:22.0297min Charge:3+ Fragmentation:hcd	emPAI	0.11
22	ALBU_HUMAN	Serum albumin OS=Homo sapiens GN=ALB PE=1 SV=2	54	71317	5	1	3	1	3.6	5.92	4299	1	1	464.251	926.488	2	926.486	0.0019	0	14.97	19	24	0.46	K	YLYEIAR	R			5	File:20150813HUKUNHUA2.mzXML Scans:3960 RT:20.1567min Charge:2+ Fragmentation:hcd
22	ALBU_HUMAN	Serum albumin OS=Homo sapiens GN=ALB PE=1 SV=2	54	71317	5	1	3	1	3.6	5.92	11362	2	1	504.62	1510.84	3	1510.84	0.0026	0	5.17	19	24	4.2	K	VPQVSTPTLVEVSR	N			3	File:20150813HUKUNHUA2.mzXML Scans:5899 RT:23.9455min Charge:3+ Fragmentation:hcd
22	ALBU_HUMAN	Serum albumin OS=Homo sapiens GN=ALB PE=1 SV=2	54	71317	5	1	3	1	3.6	5.92	11363	1	1	756.428	1510.84	2	1510.84	0.0065	0	9.28	17	24	1.5	K	VPQVSTPTLVEVSR	N			4	File:20150813HUKUNHUA2.mzXML Scans:5871 RT:23.8967min Charge:2+ Fragmentation:hcd
22	ALBU_HUMAN	Serum albumin OS=Homo sapiens GN=ALB PE=1 SV=2	54	71317	5	1	3	1	3.6	5.92	13047	1	1	820.473	1638.93	2	1638.93	0.0006	1	14.81	14	21	0.26	K	KVPQVSTPTLVEVSR	N			7	File:20150813HUKUNHUA2.mzXML Scans:4389 RT:20.9737min Charge:2+ Fragmentation:hcd
22	ALBU_HUMAN	Serum albumin OS=Homo sapiens GN=ALB PE=1 SV=2	54	71317	5	1	3	1	3.6	5.92	13048	1	1	547.318	1638.93	3	1638.93	0.0014	1	56.92	21	21	1.6e-05	K	KVPQVSTPTLVEVSR	N			7	File:20150813HUKUNHUA2.mzXML Scans:4377 RT:20.9505min Charge:3+ Fragmentation:hcd	emPAI	0.09
23	K1C13_HUMAN	Keratin, type I cytoskeletal 13 OS=Homo sapiens GN=KRT13 PE=1 SV=4	53	49900	8	3	6	3	12.2	4.91	3126	1	0	404.202	806.39	2	806.392	-0.0018	0	26.17	19	25	0.046	R	LAADDFR	L			4	File:20150813HUKUNHUA2.mzXML Scans:2338 RT:16.9117min Charge:2+ Fragmentation:hcd
23	K1C13_HUMAN	Keratin, type I cytoskeletal 13 OS=Homo sapiens GN=KRT13 PE=1 SV=4	53	49900	8	3	6	3	12.2	4.91	3127	1	0	807.4	806.393	1	806.392	0.0005	0	6.96	19	26	4.1	R	LAADDFR	L			2	File:20150813HUKUNHUA2.mzXML Scans:2400 RT:17.0388min Charge:1+ Fragmentation:hcd
23	K1C13_HUMAN	Keratin, type I cytoskeletal 13 OS=Homo sapiens GN=KRT13 PE=1 SV=4	53	49900	8	3	6	3	12.2	4.91	5377	1	0	521.798	1041.58	2	1041.58	0.0004	0	11.27	21	25	1.3	R	VILEIDNAR	L			5	File:20150813HUKUNHUA2.mzXML Scans:4419 RT:21.0298min Charge:2+ Fragmentation:hcd
23	K1C13_HUMAN	Keratin, type I cytoskeletal 13 OS=Homo sapiens GN=KRT13 PE=1 SV=4	53	49900	8	3	6	3	12.2	4.91	6218	1	0	561.792	1121.57	2	1121.57	-0.0018	0	26.44	26	26	0.052	R	LEQEIATYR	S			4	File:20150813HUKUNHUA2.mzXML Scans:2544 RT:17.3680min Charge:2+ Fragmentation:hcd
23	K1C13_HUMAN	Keratin, type I cytoskeletal 13 OS=Homo sapiens GN=KRT13 PE=1 SV=4	53	49900	8	3	6	3	12.2	4.91	7119	5	0	401.21	1200.61	3	1200.61	-0.0017	0	11.62		25	1.3	R	QSVEADINGLR	R			4	File:20150813HUKUNHUA2.mzXML Scans:4014 RT:20.2587min Charge:3+ Fragmentation:hcd
23	K1C13_HUMAN	Keratin, type I cytoskeletal 13 OS=Homo sapiens GN=KRT13 PE=1 SV=4	53	49900	8	3	6	3	12.2	4.91	7120	1	0	601.312	1200.61	2	1200.61	-0.0002	0	44.71	21	25	0.00063	R	QSVEADINGLR	R			6	File:20150813HUKUNHUA2.mzXML Scans:3972 RT:20.1797min Charge:2+ Fragmentation:hcd
23	K1C13_HUMAN	Keratin, type I cytoskeletal 13 OS=Homo sapiens GN=KRT13 PE=1 SV=4	53	49900	8	3	6	3	12.2	4.91	9319	1	0	453.243	1356.71	3	1356.71	-0.0023	1	22.99	23	26	0.11	R	QSVEADINGLRR	V			6	File:20150813HUKUNHUA2.mzXML Scans:2713 RT:17.6997min Charge:3+ Fragmentation:hcd
23	K1C13_HUMAN	Keratin, type I cytoskeletal 13 OS=Homo sapiens GN=KRT13 PE=1 SV=4	53	49900	8	3	6	3	12.2	4.91	20706	2	1	811.38	2431.12	3	2431.12	0.0001	2	1.68	14	23	7.8	R	SEMECQNQEYKMLLDIKTR	L	Oxidation (M)	0.0000000000010000000.0	2	File:20150813HUKUNHUA2.mzXML Scans:4513 RT:21.2045min Charge:3+ Fragmentation:hcd	emPAI	0.21
24	LYSC_HUMAN	Lysozyme C OS=Homo sapiens GN=LYZ PE=1 SV=1	53	16982	4	1	4	1	22.3	9.38	2860	1	1	394.713	787.412	2	787.413	-0.0013	0	5.13	14	26	7.7	R	AWVAWR	N			5	File:20150813HUKUNHUA2.mzXML Scans:4776 RT:21.6903min Charge:2+ Fragmentation:hcd
24	LYSC_HUMAN	Lysozyme C OS=Homo sapiens GN=LYZ PE=1 SV=1	53	16982	4	1	4	1	22.3	9.38	3226	1	1	406.191	810.367	2	810.369	-0.0028	0	8.6	16	22	1.1	R	LGMDGYR	G			3	File:20150813HUKUNHUA2.mzXML Scans:2195 RT:16.5680min Charge:2+ Fragmentation:hcd
24	LYSC_HUMAN	Lysozyme C OS=Homo sapiens GN=LYZ PE=1 SV=1	53	16982	4	1	4	1	22.3	9.38	4214	6	1	455.707	909.399	2	909.402	-0.002	0	3.36	20	21	3.6	R	QYVQGCGV	-			4	File:20150813HUKUNHUA2.mzXML Scans:2518 RT:17.3143min Charge:2+ Fragmentation:hcd
24	LYSC_HUMAN	Lysozyme C OS=Homo sapiens GN=LYZ PE=1 SV=1	53	16982	4	1	4	1	22.3	9.38	9764	1	1	700.846	1399.68	2	1399.67	0.0033	0	52.78	16	24	7.9e-05	R	STDYGIFQINSR	Y			7	File:20150813HUKUNHUA2.mzXML Scans:6552 RT:25.3157min Charge:2+ Fragmentation:hcd	emPAI	0.2
25	K1C24_HUMAN	Keratin, type I cytoskeletal 24 OS=Homo sapiens GN=KRT24 PE=1 SV=1	51	55567	11	2	9	2	18.3	4.89	3126	1	0	404.202	806.39	2	806.392	-0.0018	0	26.17	19	25	0.046	R	LAADDFR	L			4	File:20150813HUKUNHUA2.mzXML Scans:2338 RT:16.9117min Charge:2+ Fragmentation:hcd
25	K1C24_HUMAN	Keratin, type I cytoskeletal 24 OS=Homo sapiens GN=KRT24 PE=1 SV=1	51	55567	11	2	9	2	18.3	4.89	3127	1	0	807.4	806.393	1	806.392	0.0005	0	6.96	19	26	4.1	R	LAADDFR	L			2	File:20150813HUKUNHUA2.mzXML Scans:2400 RT:17.0388min Charge:1+ Fragmentation:hcd
25	K1C24_HUMAN	Keratin, type I cytoskeletal 24 OS=Homo sapiens GN=KRT24 PE=1 SV=1	51	55567	11	2	9	2	18.3	4.89	7119	5	0	401.21	1200.61	3	1200.61	-0.0017	0	11.62		25	1.3	R	QSVEADINGLR	K			4	File:20150813HUKUNHUA2.mzXML Scans:4014 RT:20.2587min Charge:3+ Fragmentation:hcd
25	K1C24_HUMAN	Keratin, type I cytoskeletal 24 OS=Homo sapiens GN=KRT24 PE=1 SV=1	51	55567	11	2	9	2	18.3	4.89	7120	1	0	601.312	1200.61	2	1200.61	-0.0002	0	44.71	21	25	0.00063	R	QSVEADINGLR	K			6	File:20150813HUKUNHUA2.mzXML Scans:3972 RT:20.1797min Charge:2+ Fragmentation:hcd
25	K1C24_HUMAN	Keratin, type I cytoskeletal 24 OS=Homo sapiens GN=KRT24 PE=1 SV=1	51	55567	11	2	9	2	18.3	4.89	7196	1	1	403.209	1206.61	3	1206.63	-0.0218	1	0.32	13	26	21	R	KVLDDLTMTR	S	Oxidation (M)	0.0000000100.0	2	File:20150813HUKUNHUA2.mzXML Scans:13701 RT:42.6662min Charge:3+ Fragmentation:hcd
25	K1C24_HUMAN	Keratin, type I cytoskeletal 24 OS=Homo sapiens GN=KRT24 PE=1 SV=1	51	55567	11	2	9	2	18.3	4.89	17833	1	1	698.34	2092	3	2092	-0.0025	1	6.95	16	25	3.5	K	LLNDMRAQYEELAEQNR	R			3	File:20150813HUKUNHUA2.mzXML Scans:2643 RT:17.5658min Charge:3+ Fragmentation:hcd
25	K1C24_HUMAN	Keratin, type I cytoskeletal 24 OS=Homo sapiens GN=KRT24 PE=1 SV=1	51	55567	11	2	9	2	18.3	4.89	19403	3	1	1140.04	2278.07	2	2278.1	-0.0357	1	5.49	18	24	4.1	K	YENELCLRQSVEADINGLR	K			2	File:20150813HUKUNHUA2.mzXML Scans:17272 RT:52.6790min Charge:2+ Fragmentation:hcd
25	K1C24_HUMAN	Keratin, type I cytoskeletal 24 OS=Homo sapiens GN=KRT24 PE=1 SV=1	51	55567	11	2	9	2	18.3	4.89	19812	7	1	773.365	2317.07	3	2317.11	-0.0428	1	0.84	18	23	10	R	SDLEMQIESFTEELAYLRK	N	Oxidation (M)	0.0000100000000000000.0	2	File:20150813HUKUNHUA2.mzXML Scans:5292 RT:22.6947min Charge:3+ Fragmentation:hcd
25	K1C24_HUMAN	Keratin, type I cytoskeletal 24 OS=Homo sapiens GN=KRT24 PE=1 SV=1	51	55567	11	2	9	2	18.3	4.89	20464	2	1	1205.55	2409.08	2	2409.08	-0.0008	0	3.54	16	21	3.4	K	NMQGSSGGEVTVEMNAAPGTDLTK	L	Oxidation (M)	0.010000000000000000000000.0	2	File:20150813HUKUNHUA2.mzXML Scans:5944 RT:24.0337min Charge:2+ Fragmentation:hcd
25	K1C24_HUMAN	Keratin, type I cytoskeletal 24 OS=Homo sapiens GN=KRT24 PE=1 SV=1	51	55567	11	2	9	2	18.3	4.89	23735	3	1	1051.5	3151.48	3	3151.46	0.0198	1	1.54	16	23	8.6	K	NMQGSSGGEVTVEMNAAPGTDLTKLLNDMR	A	Oxidation (M)	0.010000000000000000000000000000.0	2	File:20150813HUKUNHUA2.mzXML Scans:5669 RT:23.4638min Charge:3+ Fragmentation:hcd
25	K1C24_HUMAN	Keratin, type I cytoskeletal 24 OS=Homo sapiens GN=KRT24 PE=1 SV=1	51	55567	11	2	9	2	18.3	4.89	23990	1	1	1078.87	3233.59	3	3233.55	0.041	1	11.34	21	24	1	K	VLDDLTMTRSDLEMQIESFTEELAYLR	K	Oxidation (M)	0.000000100000000000000000000.0	6	File:20150813HUKUNHUA2.mzXML Scans:17624 RT:53.5127min Charge:3+ Fragmentation:hcd	emPAI	0.12
26	IGHA1_HUMAN	Ig alpha-1 chain C region OS=Homo sapiens GN=IGHA1 PE=1 SV=2	44	38486	5	2	5	2	16.1	6.08	4048	1	1	448.734	895.454	2	895.455	-0.0011	0	24.76	21	24	0.047	K	YLTWASR	Q			6	File:20150813HUKUNHUA2.mzXML Scans:3601 RT:19.4897min Charge:2+ Fragmentation:hcd
26	IGHA1_HUMAN	Ig alpha-1 chain C region OS=Homo sapiens GN=IGHA1 PE=1 SV=2	44	38486	5	2	5	2	16.1	6.08	4465	4	1	473.75	945.485	2	945.492	-0.0065	1	2.85	20	27	14	R	VAAEDWKK	G			3	File:20150813HUKUNHUA2.mzXML Scans:3644 RT:19.5662min Charge:2+ Fragmentation:hcd
26	IGHA1_HUMAN	Ig alpha-1 chain C region OS=Homo sapiens GN=IGHA1 PE=1 SV=2	44	38486	5	2	5	2	16.1	6.08	7314	1	1	607.32	1212.63	2	1212.63	0.0011	0	42.34		25	0.001	R	WLQGSQELPR	E			6	File:20150813HUKUNHUA2.mzXML Scans:4089 RT:20.4100min Charge:2+ Fragmentation:hcd
26	IGHA1_HUMAN	Ig alpha-1 chain C region OS=Homo sapiens GN=IGHA1 PE=1 SV=2	44	38486	5	2	5	2	16.1	6.08	11826	1	1	770.87	1539.73	2	1539.72	0.0049	0	11.09	19	25	1.3	R	DASGVTFTWTPSSGK	S			3	File:20150813HUKUNHUA2.mzXML Scans:6943 RT:26.0670min Charge:2+ Fragmentation:hcd
26	IGHA1_HUMAN	Ig alpha-1 chain C region OS=Homo sapiens GN=IGHA1 PE=1 SV=2	44	38486	5	2	5	2	16.1	6.08	15192	1	1	612.653	1834.94	3	1834.94	-0.0062	0	17.2	19	26	0.42	R	QEPSQGTTTFAVTSILR	V			5	File:20150813HUKUNHUA2.mzXML Scans:7628 RT:27.5755min Charge:3+ Fragmentation:hcd	emPAI	0.18
27	H4_HUMAN	Histone H4 OS=Homo sapiens GN=HIST1H4A PE=1 SV=2	43	11360	1	1	1	1	9.7	11.36	6829	1	1	590.814	1179.61	2	1179.61	0.0001	0	42.99	22	25	0.00098	R	ISGLIYEETR	G			7	File:20150813HUKUNHUA2.mzXML Scans:4436 RT:21.0612min Charge:2+ Fragmentation:hcd	emPAI	0.3
28	EFTU_HUMAN	Elongation factor Tu, mitochondrial OS=Homo sapiens GN=TUFM PE=1 SV=2	42	49852	5	2	5	2	17.7	7.26	2742	1	1	388.25	774.485	2	774.475	0.0103	0	12.55	20	21	0.35	K	FNLILR	Q			5	File:20150813HUKUNHUA2.mzXML Scans:5946 RT:24.0368min Charge:2+ Fragmentation:hcd
28	EFTU_HUMAN	Elongation factor Tu, mitochondrial OS=Homo sapiens GN=TUFM PE=1 SV=2	42	49852	5	2	5	2	17.7	7.26	6875	1	1	593.315	1184.62	2	1184.61	0.0009	0	32.92	20	25	0.0093	R	AEAGDNLGALVR	G			6	File:20150813HUKUNHUA2.mzXML Scans:4547 RT:21.2673min Charge:2+ Fragmentation:hcd
28	EFTU_HUMAN	Elongation factor Tu, mitochondrial OS=Homo sapiens GN=TUFM PE=1 SV=2	42	49852	5	2	5	2	17.7	7.26	11859	1	1	771.93	1541.85	2	1541.85	0.0001	0	29.5	20	25	0.021	K	LLDAVDTYIPVPAR	D			5	File:20150813HUKUNHUA2.mzXML Scans:8666 RT:29.9183min Charge:2+ Fragmentation:hcd
28	EFTU_HUMAN	Elongation factor Tu, mitochondrial OS=Homo sapiens GN=TUFM PE=1 SV=2	42	49852	5	2	5	2	17.7	7.26	19959	2	1	777.077	2328.21	3	2328.21	-0.0008	1	1.42	13	25	14	K	TYVRDKPHVNVGTIGHVDHGK	T			2	File:20150813HUKUNHUA2.mzXML Scans:7718 RT:27.7662min Charge:3+ Fragmentation:hcd
28	EFTU_HUMAN	Elongation factor Tu, mitochondrial OS=Homo sapiens GN=TUFM PE=1 SV=2	42	49852	5	2	5	2	17.7	7.26	22545	1	1	943.47	2827.39	3	2827.37	0.0215	0	1.58	14	25	11	K	NMITGTAPLDGCILVVAANDGPMPQTR	E	Oxidation (M)	0.010000000000000000000000000.0	2	File:20150813HUKUNHUA2.mzXML Scans:8577 RT:29.7035min Charge:3+ Fragmentation:hcd	emPAI	0.14
29	HNRH1_HUMAN	Heterogeneous nuclear ribonucleoprotein H OS=Homo sapiens GN=HNRNPH1 PE=1 SV=4	39	49484	8	2	7	2	15.1	5.89	3241	4	0	406.731	811.448	2	811.448	0.0001	0	1.35	14	22	6.7	R	YIEIFK	S			3	File:20150813HUKUNHUA2.mzXML Scans:5122 RT:22.3607min Charge:2+ Fragmentation:hcd
29	HNRH1_HUMAN	Heterogeneous nuclear ribonucleoprotein H OS=Homo sapiens GN=HNRNPH1 PE=1 SV=4	39	49484	8	2	7	2	15.1	5.89	5864	6	0	546.792	1091.57	2	1091.57	-0.0029	0	2.62	19	26	11	R	VHIEIGPDGR	V			2	File:20150813HUKUNHUA2.mzXML Scans:2236 RT:16.6773min Charge:2+ Fragmentation:hcd
29	HNRH1_HUMAN	Heterogeneous nuclear ribonucleoprotein H OS=Homo sapiens GN=HNRNPH1 PE=1 SV=4	39	49484	8	2	7	2	15.1	5.89	5865	1	0	364.864	1091.57	3	1091.57	-0.0025	0	38.44		26	0.003	R	VHIEIGPDGR	V			7	File:20150813HUKUNHUA2.mzXML Scans:2246 RT:16.7018min Charge:3+ Fragmentation:hcd
29	HNRH1_HUMAN	Heterogeneous nuclear ribonucleoprotein H OS=Homo sapiens GN=HNRNPH1 PE=1 SV=4	39	49484	8	2	7	2	15.1	5.89	9034	1	1	667.811	1333.61	2	1333.63	-0.0262	0	7.03	19	23	2.2	K	SNNVEMDWVLK	H			4	File:20150813HUKUNHUA2.mzXML Scans:3283 RT:18.8832min Charge:2+ Fragmentation:hcd
29	HNRH1_HUMAN	Heterogeneous nuclear ribonucleoprotein H OS=Homo sapiens GN=HNRNPH1 PE=1 SV=4	39	49484	8	2	7	2	15.1	5.89	10743	9	0	490.257	1467.75	3	1467.76	-0.0079	2	1.06	20	25	15	R	AEVRTHYDPPRK	L			2	File:20150813HUKUNHUA2.mzXML Scans:2663 RT:17.6050min Charge:3+ Fragmentation:hcd
29	HNRH1_HUMAN	Heterogeneous nuclear ribonucleoprotein H OS=Homo sapiens GN=HNRNPH1 PE=1 SV=4	39	49484	8	2	7	2	15.1	5.89	11286	1	1	752.846	1503.68	2	1503.68	-0.001	0	24.13		22	0.033	R	GLPWSCSADEVQR	F			4	File:20150813HUKUNHUA2.mzXML Scans:5153 RT:22.4182min Charge:2+ Fragmentation:hcd
29	HNRH1_HUMAN	Heterogeneous nuclear ribonucleoprotein H OS=Homo sapiens GN=HNRNPH1 PE=1 SV=4	39	49484	8	2	7	2	15.1	5.89	14318	10	1	871.42	1740.83	2	1740.85	-0.0284	1	1.3	19	24	10	-	MMLGTEGGEGFVVKVR	G	2 Oxidation (M)	0.1100000000000000.0	2	File:20150813HUKUNHUA2.mzXML Scans:4971 RT:22.0752min Charge:2+ Fragmentation:hcd
29	HNRH1_HUMAN	Heterogeneous nuclear ribonucleoprotein H OS=Homo sapiens GN=HNRNPH1 PE=1 SV=4	39	49484	8	2	7	2	15.1	5.89	23936	5	1	1071.17	3210.49	3	3210.53	-0.0379	2	1.35	15	22	6.4	-	MMLGTEGGEGFVVKVRGLPWSCSADEVQR	F	Oxidation (M)	0.01000000000000000000000000000.0	2	File:20150813HUKUNHUA2.mzXML Scans:12639 RT:40.1188min Charge:3+ Fragmentation:hcd	emPAI	0.14
30	HNRPF_HUMAN	Heterogeneous nuclear ribonucleoprotein F OS=Homo sapiens GN=HNRNPF PE=1 SV=3	38	45985	4	1	3	1	9.4	5.38	4180	1	1	453.74	905.465	2	905.449	0.016	0	5.77	16	26	6.3	R	SYSDPPLK	F			2	File:20150813HUKUNHUA2.mzXML Scans:2642 RT:17.5642min Charge:2+ Fragmentation:hcd
30	HNRPF_HUMAN	Heterogeneous nuclear ribonucleoprotein F OS=Homo sapiens GN=HNRNPF PE=1 SV=3	38	45985	4	1	3	1	9.4	5.38	5864	6	0	546.792	1091.57	2	1091.57	-0.0029	0	2.62	19	26	11	R	VHIEIGPDGR	V			2	File:20150813HUKUNHUA2.mzXML Scans:2236 RT:16.6773min Charge:2+ Fragmentation:hcd
30	HNRPF_HUMAN	Heterogeneous nuclear ribonucleoprotein F OS=Homo sapiens GN=HNRNPF PE=1 SV=3	38	45985	4	1	3	1	9.4	5.38	5865	1	0	364.864	1091.57	3	1091.57	-0.0025	0	38.44		26	0.003	R	VHIEIGPDGR	V			7	File:20150813HUKUNHUA2.mzXML Scans:2246 RT:16.7018min Charge:3+ Fragmentation:hcd
30	HNRPF_HUMAN	Heterogeneous nuclear ribonucleoprotein F OS=Homo sapiens GN=HNRNPF PE=1 SV=3	38	45985	4	1	3	1	9.4	5.38	24059	2	1	1089.19	3264.55	3	3264.57	-0.0239	1	2.56	15	24	7.2	R	VHIEIGPDGRVTGEADVEFATHEEAVAAMSK	D			2	File:20150813HUKUNHUA2.mzXML Scans:9926 RT:33.0567min Charge:3+ Fragmentation:hcd	emPAI	0.07
31	HNRH2_HUMAN	Heterogeneous nuclear ribonucleoprotein H2 OS=Homo sapiens GN=HNRNPH2 PE=1 SV=1	38	49517	5	1	4	1	9.4	5.89	3241	4	0	406.731	811.448	2	811.448	0.0001	0	1.35	14	22	6.7	R	YIEIFK	S			3	File:20150813HUKUNHUA2.mzXML Scans:5122 RT:22.3607min Charge:2+ Fragmentation:hcd
31	HNRH2_HUMAN	Heterogeneous nuclear ribonucleoprotein H2 OS=Homo sapiens GN=HNRNPH2 PE=1 SV=1	38	49517	5	1	4	1	9.4	5.89	5864	6	0	546.792	1091.57	2	1091.57	-0.0029	0	2.62	19	26	11	R	VHIEIGPDGR	V			2	File:20150813HUKUNHUA2.mzXML Scans:2236 RT:16.6773min Charge:2+ Fragmentation:hcd
31	HNRH2_HUMAN	Heterogeneous nuclear ribonucleoprotein H2 OS=Homo sapiens GN=HNRNPH2 PE=1 SV=1	38	49517	5	1	4	1	9.4	5.89	5865	1	0	364.864	1091.57	3	1091.57	-0.0025	0	38.44		26	0.003	R	VHIEIGPDGR	V			7	File:20150813HUKUNHUA2.mzXML Scans:2246 RT:16.7018min Charge:3+ Fragmentation:hcd
31	HNRH2_HUMAN	Heterogeneous nuclear ribonucleoprotein H2 OS=Homo sapiens GN=HNRNPH2 PE=1 SV=1	38	49517	5	1	4	1	9.4	5.89	10743	9	0	490.257	1467.75	3	1467.76	-0.0079	2	1.06	20	25	15	R	AEVRTHYDPPRK	L			2	File:20150813HUKUNHUA2.mzXML Scans:2663 RT:17.6050min Charge:3+ Fragmentation:hcd
31	HNRH2_HUMAN	Heterogeneous nuclear ribonucleoprotein H2 OS=Homo sapiens GN=HNRNPH2 PE=1 SV=1	38	49517	5	1	4	1	9.4	5.89	12394	9	1	792.4	1582.79	2	1582.78	0.0007	1	2.01	19	25	10	-	MMLSTEGREGFVVK	V			2	File:20150813HUKUNHUA2.mzXML Scans:6082 RT:24.3068min Charge:2+ Fragmentation:hcd	emPAI	0.07
32	NUCL_HUMAN	Nucleolin OS=Homo sapiens GN=NCL PE=1 SV=3	38	76625	5	1	5	1	8	4.6	3572	7	1	422.76	843.506	2	843.506	-0.0007	0	1.96	20	26	15	K	ALELTGLK	V			4	File:20150813HUKUNHUA2.mzXML Scans:4459 RT:21.1017min Charge:2+ Fragmentation:hcd
32	NUCL_HUMAN	Nucleolin OS=Homo sapiens GN=NCL PE=1 SV=3	38	76625	5	1	5	1	8	4.6	5021	1	1	500.775	999.536	2	999.535	0.0007	0	15.44		25	0.52	K	NDLAVVDVR	I			5	File:20150813HUKUNHUA2.mzXML Scans:4166 RT:20.5618min Charge:2+ Fragmentation:hcd
32	NUCL_HUMAN	Nucleolin OS=Homo sapiens GN=NCL PE=1 SV=3	38	76625	5	1	5	1	8	4.6	6799	1	1	589.789	1177.56	2	1177.56	0.0014	0	38.26	16	25	0.0029	K	EVFEDAAEIR	L			6	File:20150813HUKUNHUA2.mzXML Scans:4662 RT:21.4823min Charge:2+ Fragmentation:hcd
32	NUCL_HUMAN	Nucleolin OS=Homo sapiens GN=NCL PE=1 SV=3	38	76625	5	1	5	1	8	4.6	10218	1	1	718.38	1434.75	2	1434.74	0.0014	2	1.03	14	26	17	R	GGRGGGGDHKPQGKK	T			2	File:20150813HUKUNHUA2.mzXML Scans:6805 RT:25.7938min Charge:2+ Fragmentation:hcd
32	NUCL_HUMAN	Nucleolin OS=Homo sapiens GN=NCL PE=1 SV=3	38	76625	5	1	5	1	8	4.6	13678	5	1	562.292	1683.85	3	1683.84	0.0186	1	1.2	15	25	14	K	GIAYIEFKTEADAEK	T			2	File:20150813HUKUNHUA2.mzXML Scans:4653 RT:21.4638min Charge:3+ Fragmentation:hcd	emPAI	0.04
33	IGJ_HUMAN	Immunoglobulin J chain OS=Homo sapiens GN=IGJ PE=1 SV=4	36	18543	1	1	1	1	5	5.12	4406	1	1	469.793	937.571	2	937.571	-0.0002	0	35.85		18	0.001	R	IIVPLNNR	E			5	File:20150813HUKUNHUA2.mzXML Scans:3762 RT:19.7902min Charge:2+ Fragmentation:hcd	emPAI	0.18
34	K1C28_HUMAN	Keratin, type I cytoskeletal 28 OS=Homo sapiens GN=KRT28 PE=1 SV=1	35	51191	4	2	3	2	9.7	5.33	3126	1	0	404.202	806.39	2	806.392	-0.0018	0	26.17	19	25	0.046	R	LAADDFR	L			4	File:20150813HUKUNHUA2.mzXML Scans:2338 RT:16.9117min Charge:2+ Fragmentation:hcd
34	K1C28_HUMAN	Keratin, type I cytoskeletal 28 OS=Homo sapiens GN=KRT28 PE=1 SV=1	35	51191	4	2	3	2	9.7	5.33	3127	1	0	807.4	806.393	1	806.392	0.0005	0	6.96	19	26	4.1	R	LAADDFR	L			2	File:20150813HUKUNHUA2.mzXML Scans:2400 RT:17.0388min Charge:1+ Fragmentation:hcd
34	K1C28_HUMAN	Keratin, type I cytoskeletal 28 OS=Homo sapiens GN=KRT28 PE=1 SV=1	35	51191	4	2	3	2	9.7	5.33	6066	1	0	555.249	1108.48	2	1108.48	0.0017	0	27.08	17	21	0.014	K	DAEAWFNEK	S			4	File:20150813HUKUNHUA2.mzXML Scans:5443 RT:23.0177min Charge:2+ Fragmentation:hcd
34	K1C28_HUMAN	Keratin, type I cytoskeletal 28 OS=Homo sapiens GN=KRT28 PE=1 SV=1	35	51191	4	2	3	2	9.7	5.33	24207	3	1	1116.54	3346.6	3	3346.66	-0.0593	2	2.2	15	24	8.4	K	VTMQNLNDRLASYLDNVRALEEANAELER	K			2	File:20150813HUKUNHUA2.mzXML Scans:7790 RT:27.9145min Charge:3+ Fragmentation:hcd	emPAI	0.13
35	IL23R_HUMAN	Interleukin-23 receptor OS=Homo sapiens GN=IL23R PE=1 SV=2	33	72402	6	2	3	1	7.8	5.32	3181	2	1	405.29	808.565	2	808.579	-0.0131	0	10.91		13	0.081	R	ILLLIPK	W			2	File:20150813HUKUNHUA2.mzXML Scans:16161 RT:49.3483min Charge:2+ Fragmentation:hcd
35	IL23R_HUMAN	Interleukin-23 receptor OS=Homo sapiens GN=IL23R PE=1 SV=2	33	72402	6	2	3	1	7.8	5.32	3182	1	1	405.29	808.565	2	808.579	-0.0131	0	22.97		13	0.005	R	ILLLIPK	W			5	File:20150813HUKUNHUA2.mzXML Scans:17266 RT:52.6692min Charge:2+ Fragmentation:hcd
35	IL23R_HUMAN	Interleukin-23 receptor OS=Homo sapiens GN=IL23R PE=1 SV=2	33	72402	6	2	3	1	7.8	5.32	3183	1	1	405.29	808.565	2	808.579	-0.0131	0	23.46		13	0.0045	R	ILLLIPK	W			5	File:20150813HUKUNHUA2.mzXML Scans:15670 RT:47.9340min Charge:2+ Fragmentation:hcd
35	IL23R_HUMAN	Interleukin-23 receptor OS=Homo sapiens GN=IL23R PE=1 SV=2	33	72402	6	2	3	1	7.8	5.32	3184	1	1	405.29	808.565	2	808.579	-0.0131	0	11.1		13	0.078	R	ILLLIPK	W			4	File:20150813HUKUNHUA2.mzXML Scans:11708 RT:37.7317min Charge:2+ Fragmentation:hcd
35	IL23R_HUMAN	Interleukin-23 receptor OS=Homo sapiens GN=IL23R PE=1 SV=2	33	72402	6	2	3	1	7.8	5.32	21693	10	1	871.42	2611.24	3	2611.21	0.0263	0	0.6	15	24	13	K	EFDTNFTYVQQSEFYLEPNIK	Y			2	File:20150813HUKUNHUA2.mzXML Scans:4971 RT:22.0752min Charge:3+ Fragmentation:hcd
35	IL23R_HUMAN	Interleukin-23 receptor OS=Homo sapiens GN=IL23R PE=1 SV=2	33	72402	6	2	3	1	7.8	5.32	21857	2	1	882.41	2644.21	3	2644.19	0.0169	1	4.2	17	23	3.9	R	LWYKNFLEPHASMYCTAECPK	H			3	File:20150813HUKUNHUA2.mzXML Scans:7975 RT:28.2760min Charge:3+ Fragmentation:hcd	emPAI	0.05
36	K1C19_HUMAN	Keratin, type I cytoskeletal 19 OS=Homo sapiens GN=KRT19 PE=1 SV=3	33	44065	5	3	4	3	11.3	5.04	3126	1	0	404.202	806.39	2	806.392	-0.0018	0	26.17	19	25	0.046	R	LAADDFR	T			4	File:20150813HUKUNHUA2.mzXML Scans:2338 RT:16.9117min Charge:2+ Fragmentation:hcd
36	K1C19_HUMAN	Keratin, type I cytoskeletal 19 OS=Homo sapiens GN=KRT19 PE=1 SV=3	33	44065	5	3	4	3	11.3	5.04	3127	1	0	807.4	806.393	1	806.392	0.0005	0	6.96	19	26	4.1	R	LAADDFR	T			2	File:20150813HUKUNHUA2.mzXML Scans:2400 RT:17.0388min Charge:1+ Fragmentation:hcd
36	K1C19_HUMAN	Keratin, type I cytoskeletal 19 OS=Homo sapiens GN=KRT19 PE=1 SV=3	33	44065	5	3	4	3	11.3	5.04	5371	1	0	521.306	1040.6	2	1040.6	0	0	22.99	19	22	0.05	R	IVLQIDNAR	L			6	File:20150813HUKUNHUA2.mzXML Scans:4134 RT:20.5030min Charge:2+ Fragmentation:hcd
36	K1C19_HUMAN	Keratin, type I cytoskeletal 19 OS=Homo sapiens GN=KRT19 PE=1 SV=3	33	44065	5	3	4	3	11.3	5.04	6218	1	0	561.792	1121.57	2	1121.57	-0.0018	0	26.44	26	26	0.052	R	LEQEIATYR	S			4	File:20150813HUKUNHUA2.mzXML Scans:2544 RT:17.3680min Charge:2+ Fragmentation:hcd
36	K1C19_HUMAN	Keratin, type I cytoskeletal 19 OS=Homo sapiens GN=KRT19 PE=1 SV=3	33	44065	5	3	4	3	11.3	5.04	19478	2	0	763.083	2286.23	3	2286.21	0.0131	1	3.59	16	23	5.4	R	VLDELTLARTDLEMQIEGLK	E			3	File:20150813HUKUNHUA2.mzXML Scans:8321 RT:29.0657min Charge:3+ Fragmentation:hcd	emPAI	0.24
37	TSP1_HUMAN	Thrombospondin-1 OS=Homo sapiens GN=THBS1 PE=1 SV=2	33	133291	4	1	4	1	6.2	4.71	5628	1	1	531.783	1061.55	2	1061.55	0.0009	0	32.64	22	26	0.013	K	FQDLVDAVR	A			6	File:20150813HUKUNHUA2.mzXML Scans:5504 RT:23.1362min Charge:2+ Fragmentation:hcd
37	TSP1_HUMAN	Thrombospondin-1 OS=Homo sapiens GN=THBS1 PE=1 SV=2	33	133291	4	1	4	1	6.2	4.71	9691	1	1	697.871	1393.73	2	1393.72	0.0035	0	22.22	23	25	0.12	R	FVFGTTPEDILR	N			5	File:20150813HUKUNHUA2.mzXML Scans:8797 RT:30.2327min Charge:2+ Fragmentation:hcd
37	TSP1_HUMAN	Thrombospondin-1 OS=Homo sapiens GN=THBS1 PE=1 SV=2	33	133291	4	1	4	1	6.2	4.71	20845	4	1	819.41	2455.21	3	2455.23	-0.0176	1	0.89	14	25	15	R	NALWHTGNTPGQVRTLWHDPR	H			2	File:20150813HUKUNHUA2.mzXML Scans:8891 RT:30.4975min Charge:3+ Fragmentation:hcd
37	TSP1_HUMAN	Thrombospondin-1 OS=Homo sapiens GN=THBS1 PE=1 SV=2	33	133291	4	1	4	1	6.2	4.71	24417	8	1	1156.56	3466.67	3	3466.69	-0.0202	2	0.46	14	24	12	R	TNYIGHKTKDLQAICGISCDELSSMVLELR	G	Oxidation (M)	0.000000000000000000000000100000.0	2	File:20150813HUKUNHUA2.mzXML Scans:8748 RT:30.1122min Charge:3+ Fragmentation:hcd	emPAI	0.02
38	UBR4_HUMAN	E3 ubiquitin-protein ligase UBR4 OS=Homo sapiens GN=UBR4 PE=1 SV=1	32	580547	22	1	21	1	7	5.7	2176	1	0	350.721	699.426	2	699.428	-0.0015	0	32.47		26	0.013	K	AVEILR	T			4	File:20150813HUKUNHUA2.mzXML Scans:3314 RT:18.9413min Charge:2+ Fragmentation:hcd
38	UBR4_HUMAN	E3 ubiquitin-protein ligase UBR4 OS=Homo sapiens GN=UBR4 PE=1 SV=1	32	580547	22	1	21	1	7	5.7	5388	1	1	522.29	1042.57	2	1042.57	-0.0004	1	11.13	21	26	1.6	K	VADEEKPKK	S			3	File:20150813HUKUNHUA2.mzXML Scans:5781 RT:23.6852min Charge:2+ Fragmentation:hcd
38	UBR4_HUMAN	E3 ubiquitin-protein ligase UBR4 OS=Homo sapiens GN=UBR4 PE=1 SV=1	32	580547	22	1	21	1	7	5.7	5438	2	1	524.32	1046.63	2	1046.62	0.0058	2	0.46	13	20	5.1	K	RKTATITTR	T			3	File:20150813HUKUNHUA2.mzXML Scans:14242 RT:44.0110min Charge:2+ Fragmentation:hcd
38	UBR4_HUMAN	E3 ubiquitin-protein ligase UBR4 OS=Homo sapiens GN=UBR4 PE=1 SV=1	32	580547	22	1	21	1	7	5.7	6001	1	1	553.269	1104.52	2	1104.53	-0.0117	1	12.46	17	24	0.88	R	GAAAMREEVR	Q	Oxidation (M)	0.0000100000.0	5	File:20150813HUKUNHUA2.mzXML Scans:4709 RT:21.5687min Charge:2+ Fragmentation:hcd
38	UBR4_HUMAN	E3 ubiquitin-protein ligase UBR4 OS=Homo sapiens GN=UBR4 PE=1 SV=1	32	580547	22	1	21	1	7	5.7	6133	1	1	557.84	1113.67	2	1113.65	0.0149	2	6.42	17	24	3	R	GKRTSPLDLK	L			2	File:20150813HUKUNHUA2.mzXML Scans:13554 RT:42.3160min Charge:2+ Fragmentation:hcd
38	UBR4_HUMAN	E3 ubiquitin-protein ligase UBR4 OS=Homo sapiens GN=UBR4 PE=1 SV=1	32	580547	22	1	21	1	7	5.7	10141	3	1	716.34	1430.67	2	1430.66	0.0017	0	0.85	16	23	9.5	K	DSDQLDVIQENR	Q			2	File:20150813HUKUNHUA2.mzXML Scans:2495 RT:17.2617min Charge:2+ Fragmentation:hcd
38	UBR4_HUMAN	E3 ubiquitin-protein ligase UBR4 OS=Homo sapiens GN=UBR4 PE=1 SV=1	32	580547	22	1	21	1	7	5.7	10354	3	1	722.379	1442.74	2	1442.76	-0.0126	1	2.91	24	26	11	R	VALEEMENKPRK	Q			2	File:20150813HUKUNHUA2.mzXML Scans:6460 RT:25.1023min Charge:2+ Fragmentation:hcd
38	UBR4_HUMAN	E3 ubiquitin-protein ligase UBR4 OS=Homo sapiens GN=UBR4 PE=1 SV=1	32	580547	22	1	21	1	7	5.7	14507	2	1	880.917	1759.82	2	1759.79	0.0275	0	2.57	15	23	6.9	R	YILQLAQEYCGDCK	N			2	File:20150813HUKUNHUA2.mzXML Scans:8712 RT:30.0325min Charge:2+ Fragmentation:hcd
38	UBR4_HUMAN	E3 ubiquitin-protein ligase UBR4 OS=Homo sapiens GN=UBR4 PE=1 SV=1	32	580547	22	1	21	1	7	5.7	16890	2	1	989.945	1977.88	2	1977.87	0.0101	1	0.46	13	22	7.5	K	LPQMETEGMDEGKEPQK	Q	2 Oxidation (M)	0.00010000100000000.0	2	File:20150813HUKUNHUA2.mzXML Scans:7748 RT:27.8393min Charge:2+ Fragmentation:hcd
38	UBR4_HUMAN	E3 ubiquitin-protein ligase UBR4 OS=Homo sapiens GN=UBR4 PE=1 SV=1	32	580547	22	1	21	1	7	5.7	16992	8	1	663.03	1986.07	3	1986.06	0.0054	2	2.72	23	24	7.1	K	SAKLPQTVKTLSDVEDQK	E			3	File:20150813HUKUNHUA2.mzXML Scans:7909 RT:28.1510min Charge:3+ Fragmentation:hcd
38	UBR4_HUMAN	E3 ubiquitin-protein ligase UBR4 OS=Homo sapiens GN=UBR4 PE=1 SV=1	32	580547	22	1	21	1	7	5.7	17566	1	1	1030.55	2059.09	2	2059.09	0.007	0	6.19	18	25	4.3	R	SSLLFWALVDLIYNMFK	K			2	File:20150813HUKUNHUA2.mzXML Scans:9015 RT:30.8367min Charge:2+ Fragmentation:hcd
38	UBR4_HUMAN	E3 ubiquitin-protein ligase UBR4 OS=Homo sapiens GN=UBR4 PE=1 SV=1	32	580547	22	1	21	1	7	5.7	18655	1	1	728.36	2182.06	3	2182.07	-0.0149	2	1.4	14	25	13	R	MAMAMRQKALGTLGMTTNEK	G			2	File:20150813HUKUNHUA2.mzXML Scans:2217 RT:16.6251min Charge:3+ Fragmentation:hcd
38	UBR4_HUMAN	E3 ubiquitin-protein ligase UBR4 OS=Homo sapiens GN=UBR4 PE=1 SV=1	32	580547	22	1	21	1	7	5.7	20251	2	1	1187.55	2373.09	2	2373.1	-0.012	2	2.51	15	23	6	K	EDGSCLALVKRTPSSGMSSTMK	E	2 Oxidation (M)	0.0000000000000000100010.0	3	File:20150813HUKUNHUA2.mzXML Scans:11391 RT:36.8837min Charge:2+ Fragmentation:hcd
38	UBR4_HUMAN	E3 ubiquitin-protein ligase UBR4 OS=Homo sapiens GN=UBR4 PE=1 SV=1	32	580547	22	1	21	1	7	5.7	20421	4	1	801.4	2401.18	3	2401.22	-0.0362	1	1.12	15	25	15	R	DNPEATQQMNDLIIGKVSTALK	G	Oxidation (M)	0.0000000010000000000000.0	2	File:20150813HUKUNHUA2.mzXML Scans:2535 RT:17.3453min Charge:3+ Fragmentation:hcd
38	UBR4_HUMAN	E3 ubiquitin-protein ligase UBR4 OS=Homo sapiens GN=UBR4 PE=1 SV=1	32	580547	22	1	21	1	7	5.7	20887	6	1	821.46	2461.36	3	2461.39	-0.0363	1	0.19	14	21	6.3	K	SFAATISRTTLEVLQLFPINIK	S			2	File:20150813HUKUNHUA2.mzXML Scans:8946 RT:30.6608min Charge:3+ Fragmentation:hcd
38	UBR4_HUMAN	E3 ubiquitin-protein ligase UBR4 OS=Homo sapiens GN=UBR4 PE=1 SV=1	32	580547	22	1	21	1	7	5.7	21318	3	1	844.46	2530.36	3	2530.31	0.0481	1	2.3	15	23	6.4	K	VLIEFSLLRLENPDEACAVSQK	H			2	File:20150813HUKUNHUA2.mzXML Scans:7553 RT:27.4133min Charge:3+ Fragmentation:hcd
38	UBR4_HUMAN	E3 ubiquitin-protein ligase UBR4 OS=Homo sapiens GN=UBR4 PE=1 SV=1	32	580547	22	1	21	1	7	5.7	21982	7	1	892.48	2674.42	3	2674.43	-0.0117	1	0.54	16	23	10	R	RAILSLFVQIIQELSVNMDAQMR	F			2	File:20150813HUKUNHUA2.mzXML Scans:10967 RT:35.7755min Charge:3+ Fragmentation:hcd
38	UBR4_HUMAN	E3 ubiquitin-protein ligase UBR4 OS=Homo sapiens GN=UBR4 PE=1 SV=1	32	580547	22	1	21	1	7	5.7	22594	3	1	947.48	2839.42	3	2839.42	-0.0001	2	0.5	15	25	16	K	EDSCWELRLRCALSLFLMAVNIK	T	Oxidation (M)	0.00000000000000000100000.0	2	File:20150813HUKUNHUA2.mzXML Scans:4044 RT:20.3145min Charge:3+ Fragmentation:hcd
38	UBR4_HUMAN	E3 ubiquitin-protein ligase UBR4 OS=Homo sapiens GN=UBR4 PE=1 SV=1	32	580547	22	1	21	1	7	5.7	22977	3	1	1453.17	2904.33	2	2904.28	0.0441	0	3.53	16	22	4.1	K	LIDETQDMLLEMLEDMTTGTESETK	A	2 Oxidation (M)	0.0000000100010000000000000.0	2	File:20150813HUKUNHUA2.mzXML Scans:13152 RT:41.2777min Charge:2+ Fragmentation:hcd
38	UBR4_HUMAN	E3 ubiquitin-protein ligase UBR4 OS=Homo sapiens GN=UBR4 PE=1 SV=1	32	580547	22	1	21	1	7	5.7	25084	8	1	1341.65	4021.94	3	4021.87	0.0644	2	0.64	18	23	10	K	QLESSQARKAMEEFFSDSGELVQIMMATANENLSAK	F	2 Oxidation (M)	0.000000000010000000000000010000000000.0	2	File:20150813HUKUNHUA2.mzXML Scans:8139 RT:28.6595min Charge:3+ Fragmentation:hcd
38	UBR4_HUMAN	E3 ubiquitin-protein ligase UBR4 OS=Homo sapiens GN=UBR4 PE=1 SV=1	32	580547	22	1	21	1	7	5.7	25194	1	1	1452.67	4354.99	3	4355.01	-0.0244	2	0.66	13	20	4.8	R	TKLIDETQDMLLEMLEDMTTGTESETKAFMAVCIETAK	R	2 Oxidation (M)	0.00000000000000000100000000000100000000.0	2	File:20150813HUKUNHUA2.mzXML Scans:10168 RT:33.6215min Charge:3+ Fragmentation:hcd
38	UBR4_HUMAN	E3 ubiquitin-protein ligase UBR4 OS=Homo sapiens GN=UBR4 PE=1 SV=1	32	580547	22	1	21	1	7	5.7	25196	4	1	1452.67	4354.99	3	4355.01	-0.0244	2	0.03	14	20	5.6	R	TKLIDETQDMLLEMLEDMTTGTESETKAFMAVCIETAK	R	2 Oxidation (M)	0.00000000000000000100000000000100000000.0	2	File:20150813HUKUNHUA2.mzXML Scans:10789 RT:35.3118min Charge:3+ Fragmentation:hcd	emPAI	0.01
39	RPGF6_HUMAN	Rap guanine nucleotide exchange factor 6 OS=Homo sapiens GN=RAPGEF6 PE=1 SV=1	32	180834	7	1	7	1	4.5	6	2176	1	0	350.721	699.426	2	699.428	-0.0015	0	32.47		26	0.013	K	AVEILR	N			4	File:20150813HUKUNHUA2.mzXML Scans:3314 RT:18.9413min Charge:2+ Fragmentation:hcd
39	RPGF6_HUMAN	Rap guanine nucleotide exchange factor 6 OS=Homo sapiens GN=RAPGEF6 PE=1 SV=1	32	180834	7	1	7	1	4.5	6	6538	1	1	576.764	1151.51	2	1151.5	0.0184	0	0.73	13	22	8.1	K	SSEMSPVPMR	S	2 Oxidation (M)	0.0001000010.0	2	File:20150813HUKUNHUA2.mzXML Scans:3247 RT:18.8152min Charge:2+ Fragmentation:hcd
39	RPGF6_HUMAN	Rap guanine nucleotide exchange factor 6 OS=Homo sapiens GN=RAPGEF6 PE=1 SV=1	32	180834	7	1	7	1	4.5	6	7439	4	0	612.801	1223.59	2	1223.6	-0.009	1	2.09	15	24	8.5	K	KLYEDAQMAR	K			2	File:20150813HUKUNHUA2.mzXML Scans:6000 RT:24.1442min Charge:2+ Fragmentation:hcd
39	RPGF6_HUMAN	Rap guanine nucleotide exchange factor 6 OS=Homo sapiens GN=RAPGEF6 PE=1 SV=1	32	180834	7	1	7	1	4.5	6	7574	2	1	618.84	1235.67	2	1235.66	0.007	0	0.73	13	25	15	K	GLIVYCVTSPK	K			2	File:20150813HUKUNHUA2.mzXML Scans:8209 RT:28.8090min Charge:2+ Fragmentation:hcd
39	RPGF6_HUMAN	Rap guanine nucleotide exchange factor 6 OS=Homo sapiens GN=RAPGEF6 PE=1 SV=1	32	180834	7	1	7	1	4.5	6	9215	5	1	450.269	1347.78	3	1347.8	-0.015	2	2.35	16	21	4.4	R	KGHIVIKATPER	L			2	File:20150813HUKUNHUA2.mzXML Scans:3809 RT:19.8773min Charge:3+ Fragmentation:hcd
39	RPGF6_HUMAN	Rap guanine nucleotide exchange factor 6 OS=Homo sapiens GN=RAPGEF6 PE=1 SV=1	32	180834	7	1	7	1	4.5	6	12329	2	1	789.88	1577.75	2	1577.77	-0.0199	2	3.5	16	25	7.1	K	RSAKSSEMSPVPMR	S	Oxidation (M)	0.00000000000010.0	3	File:20150813HUKUNHUA2.mzXML Scans:18318 RT:55.7553min Charge:2+ Fragmentation:hcd
39	RPGF6_HUMAN	Rap guanine nucleotide exchange factor 6 OS=Homo sapiens GN=RAPGEF6 PE=1 SV=1	32	180834	7	1	7	1	4.5	6	19991	1	1	778.36	2332.06	3	2332.05	0.0037	2	2.54	15	23	6.1	R	QVVRMTSANMDPAMMFRQR	S	4 Oxidation (M)	0.0000100001000110000.0	3	File:20150813HUKUNHUA2.mzXML Scans:1699 RT:14.9396min Charge:3+ Fragmentation:hcd	emPAI	0.02
40	PSB2_HUMAN	Proteasome subunit beta type-2 OS=Homo sapiens GN=PSMB2 PE=1 SV=1	32	22993	3	1	3	1	22.4	6.51	2176	1	1	350.721	699.426	2	699.428	-0.0015	0	32.47		26	0.013	R	AVELLR	K			4	File:20150813HUKUNHUA2.mzXML Scans:3314 RT:18.9413min Charge:2+ Fragmentation:hcd
40	PSB2_HUMAN	Proteasome subunit beta type-2 OS=Homo sapiens GN=PSMB2 PE=1 SV=1	32	22993	3	1	3	1	22.4	6.51	18898	1	1	737.706	2210.1	3	2210.13	-0.0358	2	4.07	16	26	7.8	R	IIDKNGIHDLDNISFPKQGS	-			3	File:20150813HUKUNHUA2.mzXML Scans:6895 RT:25.9728min Charge:3+ Fragmentation:hcd
40	PSB2_HUMAN	Proteasome subunit beta type-2 OS=Homo sapiens GN=PSMB2 PE=1 SV=1	32	22993	3	1	3	1	22.4	6.51	20193	1	1	1182.14	2362.27	2	2362.28	-0.0176	2	4.78	16	23	3.5	K	CLEELQKRFILNLPTFSVR	I			2	File:20150813HUKUNHUA2.mzXML Scans:11350 RT:36.7863min Charge:2+ Fragmentation:hcd	emPAI	0.15
41	HBD_HUMAN	Hemoglobin subunit delta OS=Homo sapiens GN=HBD PE=1 SV=2	32	16159	5	2	4	2	41.5	7.85	6247	1	0	376.192	1125.55	3	1125.56	-0.0028	0	28.95	21	24	0.018	K	LHVDPENFR	L			7	File:20150813HUKUNHUA2.mzXML Scans:2730 RT:17.7307min Charge:3+ Fragmentation:hcd
41	HBD_HUMAN	Hemoglobin subunit delta OS=Homo sapiens GN=HBD PE=1 SV=2	32	16159	5	2	4	2	41.5	7.85	8192	1	0	637.866	1273.72	2	1273.72	-0.001	0	25.76		24	0.037	R	LLVVYPWTQR	F			4	File:20150813HUKUNHUA2.mzXML Scans:7957 RT:28.2393min Charge:2+ Fragmentation:hcd
41	HBD_HUMAN	Hemoglobin subunit delta OS=Homo sapiens GN=HBD PE=1 SV=2	32	16159	5	2	4	2	41.5	7.85	18730	4	0	1096.1	2190.19	2	2190.19	-0.0055	2	4.4	21	23	4.5	K	AHGKKVLGAFSDGLAHLDNLK	G			2	File:20150813HUKUNHUA2.mzXML Scans:18651 RT:56.5967min Charge:2+ Fragmentation:hcd
41	HBD_HUMAN	Hemoglobin subunit delta OS=Homo sapiens GN=HBD PE=1 SV=2	32	16159	5	2	4	2	41.5	7.85	18731	1	0	731.071	2190.19	3	2190.19	0.0006	2	5.31	16	23	3.4	K	AHGKKVLGAFSDGLAHLDNLK	G			2	File:20150813HUKUNHUA2.mzXML Scans:9182 RT:31.2990min Charge:3+ Fragmentation:hcd
41	HBD_HUMAN	Hemoglobin subunit delta OS=Homo sapiens GN=HBD PE=1 SV=2	32	16159	5	2	4	2	41.5	7.85	22003	2	1	894.44	2680.3	3	2680.3	0.0026	2	3	16	25	8.3	R	FFESFGDLSSPDAVMGNPKVKAHGK	K	Oxidation (M)	0.0000000000000010000000000.0	3	File:20150813HUKUNHUA2.mzXML Scans:6142 RT:24.4433min Charge:3+ Fragmentation:hcd	emPAI	0.46
42	HBB_HUMAN	Hemoglobin subunit beta OS=Homo sapiens GN=HBB PE=1 SV=2	32	16102	6	2	5	2	49	6.75	6247	1	0	376.192	1125.55	3	1125.56	-0.0028	0	28.95	21	24	0.018	K	LHVDPENFR	L			7	File:20150813HUKUNHUA2.mzXML Scans:2730 RT:17.7307min Charge:3+ Fragmentation:hcd
42	HBB_HUMAN	Hemoglobin subunit beta OS=Homo sapiens GN=HBB PE=1 SV=2	32	16102	6	2	5	2	49	6.75	8192	1	0	637.866	1273.72	2	1273.72	-0.001	0	25.76		24	0.037	R	LLVVYPWTQR	F			4	File:20150813HUKUNHUA2.mzXML Scans:7957 RT:28.2393min Charge:2+ Fragmentation:hcd
42	HBB_HUMAN	Hemoglobin subunit beta OS=Homo sapiens GN=HBB PE=1 SV=2	32	16102	6	2	5	2	49	6.75	8769	6	1	657.83	1313.65	2	1313.66	-0.0121	0	1.15	17	24	12	K	VNVDEVGGEALGR	L			2	File:20150813HUKUNHUA2.mzXML Scans:8571 RT:29.6898min Charge:2+ Fragmentation:hcd
42	HBB_HUMAN	Hemoglobin subunit beta OS=Homo sapiens GN=HBB PE=1 SV=2	32	16102	6	2	5	2	49	6.75	17561	1	1	1029.97	2057.93	2	2057.94	-0.015	0	1.3	14	22	6.6	R	FFESFGDLSTPDAVMGNPK	V			2	File:20150813HUKUNHUA2.mzXML Scans:9916 RT:33.0370min Charge:2+ Fragmentation:hcd
42	HBB_HUMAN	Hemoglobin subunit beta OS=Homo sapiens GN=HBB PE=1 SV=2	32	16102	6	2	5	2	49	6.75	18730	4	0	1096.1	2190.19	2	2190.19	-0.0055	2	4.4	21	23	4.5	K	AHGKKVLGAFSDGLAHLDNLK	G			2	File:20150813HUKUNHUA2.mzXML Scans:18651 RT:56.5967min Charge:2+ Fragmentation:hcd
42	HBB_HUMAN	Hemoglobin subunit beta OS=Homo sapiens GN=HBB PE=1 SV=2	32	16102	6	2	5	2	49	6.75	18731	1	0	731.071	2190.19	3	2190.19	0.0006	2	5.31	16	23	3.4	K	AHGKKVLGAFSDGLAHLDNLK	G			2	File:20150813HUKUNHUA2.mzXML Scans:9182 RT:31.2990min Charge:3+ Fragmentation:hcd	emPAI	0.47
43	A2AP_HUMAN	Alpha-2-antiplasmin OS=Homo sapiens GN=SERPINF2 PE=1 SV=3	31	54873	1	1	1	1	2.2	5.87	7507	1	1	617.305	1232.6	2	1232.6	-0.001	0	30.87	17	25	0.014	R	LCQDLGPGAFR	L			5	File:20150813HUKUNHUA2.mzXML Scans:4531 RT:21.2377min Charge:2+ Fragmentation:hcd	emPAI	0.06
44	MYH10_HUMAN	Myosin-10 OS=Homo sapiens GN=MYH10 PE=1 SV=3	31	229827	15	1	15	1	8.4	5.44	1778	2	0	630.39	629.383	1	629.386	-0.0033	0	7.06	20	28	7.1	K	ALSLAR	A			3	File:20150813HUKUNHUA2.mzXML Scans:13743 RT:42.7902min Charge:1+ Fragmentation:hcd
44	MYH10_HUMAN	Myosin-10 OS=Homo sapiens GN=MYH10 PE=1 SV=3	31	229827	15	1	15	1	8.4	5.44	2252	3	1	357.723	713.432	2	713.444	-0.0117	0	6	21	26	5.1	K	VLQQVK	A			3	File:20150813HUKUNHUA2.mzXML Scans:6244 RT:24.6595min Charge:2+ Fragmentation:hcd
44	MYH10_HUMAN	Myosin-10 OS=Homo sapiens GN=MYH10 PE=1 SV=3	31	229827	15	1	15	1	8.4	5.44	2638	1	0	767.46	766.453	1	766.449	0.0037	1	3.93	16	21	2.7	R	FGKFIR	I			2	File:20150813HUKUNHUA2.mzXML Scans:13558 RT:42.3267min Charge:1+ Fragmentation:hcd
44	MYH10_HUMAN	Myosin-10 OS=Homo sapiens GN=MYH10 PE=1 SV=3	31	229827	15	1	15	1	8.4	5.44	3239	6	1	406.72	811.425	2	811.423	0.0026	0	1.38	16	23	7.4	R	YLFVDR	A			2	File:20150813HUKUNHUA2.mzXML Scans:4917 RT:21.9742min Charge:2+ Fragmentation:hcd
44	MYH10_HUMAN	Myosin-10 OS=Homo sapiens GN=MYH10 PE=1 SV=3	31	229827	15	1	15	1	8.4	5.44	3422	1	1	415.24	828.465	2	828.482	-0.0163	1	6.24	18	27	6.6	R	INKALDR	T			4	File:20150813HUKUNHUA2.mzXML Scans:13400 RT:41.9120min Charge:2+ Fragmentation:hcd
44	MYH10_HUMAN	Myosin-10 OS=Homo sapiens GN=MYH10 PE=1 SV=3	31	229827	15	1	15	1	8.4	5.44	3547	6	1	421.76	841.505	2	841.513	-0.0079	1	1.7	21	23	7.8	R	AAANKLVR	R			2	File:20150813HUKUNHUA2.mzXML Scans:2706 RT:17.6848min Charge:2+ Fragmentation:hcd
44	MYH10_HUMAN	Myosin-10 OS=Homo sapiens GN=MYH10 PE=1 SV=3	31	229827	15	1	15	1	8.4	5.44	5448	2	1	524.77	1047.53	2	1047.54	-0.0128	2	2.01	15	26	15	K	EKKLMEDR	I			2	File:20150813HUKUNHUA2.mzXML Scans:2540 RT:17.3533min Charge:2+ Fragmentation:hcd
44	MYH10_HUMAN	Myosin-10 OS=Homo sapiens GN=MYH10 PE=1 SV=3	31	229827	15	1	15	1	8.4	5.44	7395	2	0	407.55	1219.63	3	1219.64	-0.0166	1	6.51	20	26	5.2	K	KFDQLLAEEK	S			4	File:20150813HUKUNHUA2.mzXML Scans:2955 RT:18.2033min Charge:3+ Fragmentation:hcd
44	MYH10_HUMAN	Myosin-10 OS=Homo sapiens GN=MYH10 PE=1 SV=3	31	229827	15	1	15	1	8.4	5.44	7425	1	0	408.55	1222.63	3	1222.63	-0.0024	0	30.56	24	26	0.02	R	AGVLAHLEEER	D			6	File:20150813HUKUNHUA2.mzXML Scans:2808 RT:17.9008min Charge:3+ Fragmentation:hcd
44	MYH10_HUMAN	Myosin-10 OS=Homo sapiens GN=MYH10 PE=1 SV=3	31	229827	15	1	15	1	8.4	5.44	7629	6	0	620.344	1238.67	2	1238.67	0.0008	2	1.55	17	24	10	K	NVHELEKSKR	A			2	File:20150813HUKUNHUA2.mzXML Scans:1829 RT:15.4601min Charge:2+ Fragmentation:hcd
44	MYH10_HUMAN	Myosin-10 OS=Homo sapiens GN=MYH10 PE=1 SV=3	31	229827	15	1	15	1	8.4	5.44	16019	5	0	636.34	1906	3	1905.98	0.0211	2	3.66	22	25	7.7	R	QLKDKADFCIIHYAGK	V			2	File:20150813HUKUNHUA2.mzXML Scans:6477 RT:25.1430min Charge:3+ Fragmentation:hcd
44	MYH10_HUMAN	Myosin-10 OS=Homo sapiens GN=MYH10 PE=1 SV=3	31	229827	15	1	15	1	8.4	5.44	16393	7	1	967.947	1933.88	2	1933.88	-0.0015	1	0.2	15	23	12	K	ERNTDQASMPENTVAQK	L	Oxidation (M)	0.00000000100000000.0	3	File:20150813HUKUNHUA2.mzXML Scans:8844 RT:30.3698min Charge:2+ Fragmentation:hcd
44	MYH10_HUMAN	Myosin-10 OS=Homo sapiens GN=MYH10 PE=1 SV=3	31	229827	15	1	15	1	8.4	5.44	17352	2	1	675.346	2023.02	3	2022.98	0.0375	2	2.08	15	25	12	K	LQAQMKDYQRELEEAR	A	Oxidation (M)	0.0000100000000000.0	2	File:20150813HUKUNHUA2.mzXML Scans:5204 RT:22.5188min Charge:3+ Fragmentation:hcd
44	MYH10_HUMAN	Myosin-10 OS=Homo sapiens GN=MYH10 PE=1 SV=3	31	229827	15	1	15	1	8.4	5.44	19146	1	1	748.362	2242.07	3	2242.07	-0.0062	1	3.45	15	25	7.4	R	RQLHLEGASLELSDDDTESK	T			2	File:20150813HUKUNHUA2.mzXML Scans:6278 RT:24.7220min Charge:3+ Fragmentation:hcd
44	MYH10_HUMAN	Myosin-10 OS=Homo sapiens GN=MYH10 PE=1 SV=3	31	229827	15	1	15	1	8.4	5.44	19188	1	1	1124.56	2247.11	2	2247.13	-0.0197	2	2.17	15	26	12	K	QACERMIRALELDPNLYR	I			2	File:20150813HUKUNHUA2.mzXML Scans:14744 RT:45.5118min Charge:2+ Fragmentation:hcd	emPAI	0.01
45	K1C18_HUMAN	Keratin, type I cytoskeletal 18 OS=Homo sapiens GN=KRT18 PE=1 SV=2	30	48029	7	2	6	2	13	5.34	3126	1	0	404.202	806.39	2	806.392	-0.0018	0	26.17	19	25	0.046	R	LAADDFR	V			4	File:20150813HUKUNHUA2.mzXML Scans:2338 RT:16.9117min Charge:2+ Fragmentation:hcd
45	K1C18_HUMAN	Keratin, type I cytoskeletal 18 OS=Homo sapiens GN=KRT18 PE=1 SV=2	30	48029	7	2	6	2	13	5.34	3127	1	0	807.4	806.393	1	806.392	0.0005	0	6.96	19	26	4.1	R	LAADDFR	V			2	File:20150813HUKUNHUA2.mzXML Scans:2400 RT:17.0388min Charge:1+ Fragmentation:hcd
45	K1C18_HUMAN	Keratin, type I cytoskeletal 18 OS=Homo sapiens GN=KRT18 PE=1 SV=2	30	48029	7	2	6	2	13	5.34	3496	1	1	419.226	836.438	2	836.439	-0.0015	0	4.27	16	25	6.2	R	LASYLDR	V			2	File:20150813HUKUNHUA2.mzXML Scans:2257 RT:16.7280min Charge:2+ Fragmentation:hcd
45	K1C18_HUMAN	Keratin, type I cytoskeletal 18 OS=Homo sapiens GN=KRT18 PE=1 SV=2	30	48029	7	2	6	2	13	5.34	5371	1	0	521.306	1040.6	2	1040.6	0	0	22.99	19	22	0.05	R	IVLQIDNAR	L			6	File:20150813HUKUNHUA2.mzXML Scans:4134 RT:20.5030min Charge:2+ Fragmentation:hcd
45	K1C18_HUMAN	Keratin, type I cytoskeletal 18 OS=Homo sapiens GN=KRT18 PE=1 SV=2	30	48029	7	2	6	2	13	5.34	5668	1	1	533.282	1064.55	2	1064.55	-0.0001	0	11.42	19	25	1.4	K	LEAEIATYR	R			3	File:20150813HUKUNHUA2.mzXML Scans:3378 RT:19.0673min Charge:2+ Fragmentation:hcd
45	K1C18_HUMAN	Keratin, type I cytoskeletal 18 OS=Homo sapiens GN=KRT18 PE=1 SV=2	30	48029	7	2	6	2	13	5.34	9984	3	1	710.38	1418.74	2	1418.74	0.0044	0	0.66	13	26	19	R	QAQEYEALLNIK	V			2	File:20150813HUKUNHUA2.mzXML Scans:6787 RT:25.7608min Charge:2+ Fragmentation:hcd
45	K1C18_HUMAN	Keratin, type I cytoskeletal 18 OS=Homo sapiens GN=KRT18 PE=1 SV=2	30	48029	7	2	6	2	13	5.34	10644	1	1	731.4	1460.79	2	1460.76	0.0272	2	5.5	16	26	5.7	R	SLETENRRLESK	I			2	File:20150813HUKUNHUA2.mzXML Scans:15782 RT:48.2980min Charge:2+ Fragmentation:hcd	emPAI	0.14
46	K1C14_HUMAN	Keratin, type I cytoskeletal 14 OS=Homo sapiens GN=KRT14 PE=1 SV=4	30	51872	12	2	9	2	18.6	5.09	2177	1	0	350.73	699.445	2	699.453	-0.0076	0	16.2	23	24	0.34	K	ILLDVK	T			3	File:20150813HUKUNHUA2.mzXML Scans:3839 RT:19.9307min Charge:2+ Fragmentation:hcd
46	K1C14_HUMAN	Keratin, type I cytoskeletal 14 OS=Homo sapiens GN=KRT14 PE=1 SV=4	30	51872	12	2	9	2	18.6	5.09	3126	1	0	404.202	806.39	2	806.392	-0.0018	0	26.17	19	25	0.046	R	LAADDFR	T			4	File:20150813HUKUNHUA2.mzXML Scans:2338 RT:16.9117min Charge:2+ Fragmentation:hcd
46	K1C14_HUMAN	Keratin, type I cytoskeletal 14 OS=Homo sapiens GN=KRT14 PE=1 SV=4	30	51872	12	2	9	2	18.6	5.09	3127	1	0	807.4	806.393	1	806.392	0.0005	0	6.96	19	26	4.1	R	LAADDFR	T			2	File:20150813HUKUNHUA2.mzXML Scans:2400 RT:17.0388min Charge:1+ Fragmentation:hcd
46	K1C14_HUMAN	Keratin, type I cytoskeletal 14 OS=Homo sapiens GN=KRT14 PE=1 SV=4	30	51872	12	2	9	2	18.6	5.09	6218	1	0	561.792	1121.57	2	1121.57	-0.0018	0	26.44	26	26	0.052	R	LEQEIATYR	R			4	File:20150813HUKUNHUA2.mzXML Scans:2544 RT:17.3680min Charge:2+ Fragmentation:hcd
46	K1C14_HUMAN	Keratin, type I cytoskeletal 14 OS=Homo sapiens GN=KRT14 PE=1 SV=4	30	51872	12	2	9	2	18.6	5.09	8050	2	1	422.89	1265.65	3	1265.66	-0.0134	1	0.79	13	25	16	R	TKYETELNLR	M			2	File:20150813HUKUNHUA2.mzXML Scans:2300 RT:16.8217min Charge:3+ Fragmentation:hcd
46	K1C14_HUMAN	Keratin, type I cytoskeletal 14 OS=Homo sapiens GN=KRT14 PE=1 SV=4	30	51872	12	2	9	2	18.6	5.09	17898	5	1	1051.5	2100.99	2	2100.97	0.0108	0	2.55	16	23	6.9	R	GQVGGDVNVEMDAAPGVDLSR	I	Oxidation (M)	0.000000000010000000000.0	2	File:20150813HUKUNHUA2.mzXML Scans:5669 RT:23.4638min Charge:2+ Fragmentation:hcd
46	K1C14_HUMAN	Keratin, type I cytoskeletal 14 OS=Homo sapiens GN=KRT14 PE=1 SV=4	30	51872	12	2	9	2	18.6	5.09	17900	5	1	701.339	2101	3	2100.97	0.0217	0	0.94	15	24	11	R	GQVGGDVNVEMDAAPGVDLSR	I	Oxidation (M)	0.000000000010000000000.0	2	File:20150813HUKUNHUA2.mzXML Scans:2399 RT:17.0372min Charge:3+ Fragmentation:hcd
46	K1C14_HUMAN	Keratin, type I cytoskeletal 14 OS=Homo sapiens GN=KRT14 PE=1 SV=4	30	51872	12	2	9	2	18.6	5.09	19317	2	1	756.39	2266.15	3	2266.18	-0.0284	2	2.03	15	25	12	R	ADLEMQIESLKEELAYLKK	N	Oxidation (M)	0.0000100000000000000.0	2	File:20150813HUKUNHUA2.mzXML Scans:4589 RT:21.3423min Charge:3+ Fragmentation:hcd
46	K1C14_HUMAN	Keratin, type I cytoskeletal 14 OS=Homo sapiens GN=KRT14 PE=1 SV=4	30	51872	12	2	9	2	18.6	5.09	19478	5	1	763.083	2286.23	3	2286.21	0.0131	1	2.99	16	23	6.2	R	VLDELTLARADLEMQIESLK	E			3	File:20150813HUKUNHUA2.mzXML Scans:8321 RT:29.0657min Charge:3+ Fragmentation:hcd
46	K1C14_HUMAN	Keratin, type I cytoskeletal 14 OS=Homo sapiens GN=KRT14 PE=1 SV=4	30	51872	12	2	9	2	18.6	5.09	19618	1	1	768.41	2302.21	3	2302.21	-0.0008	1	1.61	13	25	11	R	VLDELTLARADLEMQIESLK	E	Oxidation (M)	0.00000000000001000000.0	3	File:20150813HUKUNHUA2.mzXML Scans:7615 RT:27.5410min Charge:3+ Fragmentation:hcd
46	K1C14_HUMAN	Keratin, type I cytoskeletal 14 OS=Homo sapiens GN=KRT14 PE=1 SV=4	30	51872	12	2	9	2	18.6	5.09	20869	4	1	820.46	2458.36	3	2458.31	0.0481	2	0.95	15	21	6.2	R	RVLDELTLARADLEMQIESLK	E	Oxidation (M)	0.000000000000001000000.0	2	File:20150813HUKUNHUA2.mzXML Scans:10332 RT:34.0097min Charge:3+ Fragmentation:hcd
46	K1C14_HUMAN	Keratin, type I cytoskeletal 14 OS=Homo sapiens GN=KRT14 PE=1 SV=4	30	51872	12	2	9	2	18.6	5.09	22663	2	1	953.47	2857.39	3	2857.37	0.0183	1	2.29	15	24	8.8	R	GQVGGDVNVEMDAAPGVDLSRILNEMR	D	Oxidation (M)	0.000000000000000000000000010.0	3	File:20150813HUKUNHUA2.mzXML Scans:8553 RT:29.6417min Charge:3+ Fragmentation:hcd	emPAI	0.13
47	K1C15_HUMAN	Keratin, type I cytoskeletal 15 OS=Homo sapiens GN=KRT15 PE=1 SV=2	30	49395	7	2	6	2	17.8	4.71	3126	1	0	404.202	806.39	2	806.392	-0.0018	0	26.17	19	25	0.046	R	LAADDFR	L			4	File:20150813HUKUNHUA2.mzXML Scans:2338 RT:16.9117min Charge:2+ Fragmentation:hcd
47	K1C15_HUMAN	Keratin, type I cytoskeletal 15 OS=Homo sapiens GN=KRT15 PE=1 SV=2	30	49395	7	2	6	2	17.8	4.71	3127	1	0	807.4	806.393	1	806.392	0.0005	0	6.96	19	26	4.1	R	LAADDFR	L			2	File:20150813HUKUNHUA2.mzXML Scans:2400 RT:17.0388min Charge:1+ Fragmentation:hcd
47	K1C15_HUMAN	Keratin, type I cytoskeletal 15 OS=Homo sapiens GN=KRT15 PE=1 SV=2	30	49395	7	2	6	2	17.8	4.71	5377	1	0	521.798	1041.58	2	1041.58	0.0004	0	11.27	21	25	1.3	R	VILEIDNAR	L			5	File:20150813HUKUNHUA2.mzXML Scans:4419 RT:21.0298min Charge:2+ Fragmentation:hcd
47	K1C15_HUMAN	Keratin, type I cytoskeletal 15 OS=Homo sapiens GN=KRT15 PE=1 SV=2	30	49395	7	2	6	2	17.8	4.71	6218	1	0	561.792	1121.57	2	1121.57	-0.0018	0	26.44	26	26	0.052	R	LEQEIATYR	S			4	File:20150813HUKUNHUA2.mzXML Scans:2544 RT:17.3680min Charge:2+ Fragmentation:hcd
47	K1C15_HUMAN	Keratin, type I cytoskeletal 15 OS=Homo sapiens GN=KRT15 PE=1 SV=2	30	49395	7	2	6	2	17.8	4.71	13553	1	1	837.93	1673.85	2	1673.88	-0.0316	1	4.5	17	26	7.7	R	SLLEGQDAKMAGIGIR	E	Oxidation (M)	0.0000000001000000.0	4	File:20150813HUKUNHUA2.mzXML Scans:6464 RT:25.1088min Charge:2+ Fragmentation:hcd
47	K1C15_HUMAN	Keratin, type I cytoskeletal 15 OS=Homo sapiens GN=KRT15 PE=1 SV=2	30	49395	7	2	6	2	17.8	4.71	17794	5	1	1042.51	2083.01	2	2082.98	0.0229	2	3.23	18	25	8	R	VLAEMREQYEAMAEKNR	R	Oxidation (M)	0.00000000000100000.0	2	File:20150813HUKUNHUA2.mzXML Scans:8970 RT:30.7223min Charge:2+ Fragmentation:hcd
47	K1C15_HUMAN	Keratin, type I cytoskeletal 15 OS=Homo sapiens GN=KRT15 PE=1 SV=2	30	49395	7	2	6	2	17.8	4.71	18195	2	1	712.327	2133.96	3	2133.99	-0.0264	1	4.31	17	22	3.4	R	SISASSARFVSSGSGGGYGGGMR	V			4	File:20150813HUKUNHUA2.mzXML Scans:10249 RT:33.8215min Charge:3+ Fragmentation:hcd	emPAI	0.14
48	K1C16_HUMAN	Keratin, type I cytoskeletal 16 OS=Homo sapiens GN=KRT16 PE=1 SV=4	30	51578	7	2	6	2	13.7	4.99	3126	1	0	404.202	806.39	2	806.392	-0.0018	0	26.17	19	25	0.046	R	LAADDFR	T			4	File:20150813HUKUNHUA2.mzXML Scans:2338 RT:16.9117min Charge:2+ Fragmentation:hcd
48	K1C16_HUMAN	Keratin, type I cytoskeletal 16 OS=Homo sapiens GN=KRT16 PE=1 SV=4	30	51578	7	2	6	2	13.7	4.99	3127	1	0	807.4	806.393	1	806.392	0.0005	0	6.96	19	26	4.1	R	LAADDFR	T			2	File:20150813HUKUNHUA2.mzXML Scans:2400 RT:17.0388min Charge:1+ Fragmentation:hcd
48	K1C16_HUMAN	Keratin, type I cytoskeletal 16 OS=Homo sapiens GN=KRT16 PE=1 SV=4	30	51578	7	2	6	2	13.7	4.99	6218	1	0	561.792	1121.57	2	1121.57	-0.0018	0	26.44	26	26	0.052	R	LEQEIATYR	R			4	File:20150813HUKUNHUA2.mzXML Scans:2544 RT:17.3680min Charge:2+ Fragmentation:hcd
48	K1C16_HUMAN	Keratin, type I cytoskeletal 16 OS=Homo sapiens GN=KRT16 PE=1 SV=4	30	51578	7	2	6	2	13.7	4.99	7119	3	1	401.21	1200.61	3	1200.61	-0.0017	0	11.84		25	1.2	R	QTVEADVNGLR	R			4	File:20150813HUKUNHUA2.mzXML Scans:4014 RT:20.2587min Charge:3+ Fragmentation:hcd
48	K1C16_HUMAN	Keratin, type I cytoskeletal 16 OS=Homo sapiens GN=KRT16 PE=1 SV=4	30	51578	7	2	6	2	13.7	4.99	7848	6	1	626.814	1251.61	2	1251.62	-0.0119	1	1.67	15	25	12	R	RDAETWFLSK	T			2	File:20150813HUKUNHUA2.mzXML Scans:4647 RT:21.4542min Charge:2+ Fragmentation:hcd
48	K1C16_HUMAN	Keratin, type I cytoskeletal 16 OS=Homo sapiens GN=KRT16 PE=1 SV=4	30	51578	7	2	6	2	13.7	4.99	18923	4	1	738.39	2212.15	3	2212.12	0.0246	1	2.67	16	25	9.1	K	YEHELALRQTVEADVNGLR	R			3	File:20150813HUKUNHUA2.mzXML Scans:7471 RT:27.2172min Charge:3+ Fragmentation:hcd
48	K1C16_HUMAN	Keratin, type I cytoskeletal 16 OS=Homo sapiens GN=KRT16 PE=1 SV=4	30	51578	7	2	6	2	13.7	4.99	19478	2	0	763.083	2286.23	3	2286.21	0.0131	1	3.59	16	23	5.4	R	VLDELTLARTDLEMQIEGLK	E			3	File:20150813HUKUNHUA2.mzXML Scans:8321 RT:29.0657min Charge:3+ Fragmentation:hcd	emPAI	0.13
49	CL023_HUMAN	UPF0444 transmembrane protein C12orf23 OS=Homo sapiens GN=C12orf23 PE=1 SV=1	29	11741	1	1	1	1	8.6	9.3	5086	1	1	504.79	1007.57	2	1007.57	0.0003	0	29.45	20	23	0.012	R	VTGGIFSVTK	G			6	File:20150813HUKUNHUA2.mzXML Scans:4310 RT:20.8285min Charge:2+ Fragmentation:hcd	emPAI	0.29
50	TBA8_HUMAN	Tubulin alpha-8 chain OS=Homo sapiens GN=TUBA8 PE=1 SV=1	29	50746	6	1	5	1	18.7	4.94	9875	1	0	705.89	1409.77	2	1409.77	-0.0012	0	10.02	13	24	1.5	R	QLFHPEQLITGK	E			3	File:20150813HUKUNHUA2.mzXML Scans:5498 RT:23.1182min Charge:2+ Fragmentation:hcd
50	TBA8_HUMAN	Tubulin alpha-8 chain OS=Homo sapiens GN=TUBA8 PE=1 SV=1	29	50746	6	1	5	1	18.7	4.94	9876	2	0	470.93	1409.77	3	1409.77	0.0018	0	6.23	16	24	3.4	R	QLFHPEQLITGK	E			4	File:20150813HUKUNHUA2.mzXML Scans:5490 RT:23.1053min Charge:3+ Fragmentation:hcd
50	TBA8_HUMAN	Tubulin alpha-8 chain OS=Homo sapiens GN=TUBA8 PE=1 SV=1	29	50746	6	1	5	1	18.7	4.94	14076	1	0	573.632	1717.87	3	1717.87	-0.0005	0	28.9		26	0.029	R	NLDIERPTYTNLNR	L			7	File:20150813HUKUNHUA2.mzXML Scans:4132 RT:20.4997min Charge:3+ Fragmentation:hcd
50	TBA8_HUMAN	Tubulin alpha-8 chain OS=Homo sapiens GN=TUBA8 PE=1 SV=1	29	50746	6	1	5	1	18.7	4.94	15134	1	0	912.997	1823.98	2	1823.98	0.0013	0	3.43	16	24	7	K	VGINYQPPTVVPGGDLAK	V			2	File:20150813HUKUNHUA2.mzXML Scans:7043 RT:26.2712min Charge:2+ Fragmentation:hcd
50	TBA8_HUMAN	Tubulin alpha-8 chain OS=Homo sapiens GN=TUBA8 PE=1 SV=1	29	50746	6	1	5	1	18.7	4.94	18730	6	1	1096.1	2190.19	2	2190.15	0.0388	1	2.18	21	23	7.5	K	HVPRAVMIDLEPTVVDEVR	A	Oxidation (M)	0.0000001000000000000.0	2	File:20150813HUKUNHUA2.mzXML Scans:18651 RT:56.5967min Charge:2+ Fragmentation:hcd
50	TBA8_HUMAN	Tubulin alpha-8 chain OS=Homo sapiens GN=TUBA8 PE=1 SV=1	29	50746	6	1	5	1	18.7	4.94	20254	1	0	792.05	2373.13	3	2373.16	-0.0287	1	0.99	13	24	12	R	AVCMLSNTTAIAEAWARLDHK	F	Oxidation (M)	0.000100000000000000000.0	2	File:20150813HUKUNHUA2.mzXML Scans:2551 RT:17.3793min Charge:3+ Fragmentation:hcd	emPAI	0.06
51	CXCL3_HUMAN	C-X-C motif chemokine 3 OS=Homo sapiens GN=CXCL3 PE=1 SV=1	29	11563	3	1	2	1	28	10.4	10282	5	1	480.566	1438.68	3	1438.7	-0.0219	0	2.12	19	24	8.8	-	MAHATLSAAPSNPR	L	Oxidation (M)	0.10000000000000.0	4	File:20150813HUKUNHUA2.mzXML Scans:4037 RT:20.3032min Charge:3+ Fragmentation:hcd
51	CXCL3_HUMAN	C-X-C motif chemokine 3 OS=Homo sapiens GN=CXCL3 PE=1 SV=1	29	11563	3	1	2	1	28	10.4	14233	1	1	867.58	1733.15	2	1733.17	-0.02	1	28.66		13	0.0014	R	LLRVALLLLLLVAASR	R			4	File:20150813HUKUNHUA2.mzXML Scans:18491 RT:56.2220min Charge:2+ Fragmentation:hcd
51	CXCL3_HUMAN	C-X-C motif chemokine 3 OS=Homo sapiens GN=CXCL3 PE=1 SV=1	29	11563	3	1	2	1	28	10.4	14235	1	1	867.58	1733.15	2	1733.17	-0.02	1	2.28		13	0.59	R	LLRVALLLLLLVAASR	R			2	File:20150813HUKUNHUA2.mzXML Scans:19035 RT:57.5342min Charge:2+ Fragmentation:hcd	emPAI	0.3
52	PLXD1_HUMAN	Plexin-D1 OS=Homo sapiens GN=PLXND1 PE=1 SV=2	28	215381	7	1	6	1	4.6	6.86	3803	1	1	435.74	869.465	2	869.472	-0.0064	0	4.72	16	22	3.3	R	AAGGAPLSAR	A			4	File:20150813HUKUNHUA2.mzXML Scans:2645 RT:17.5727min Charge:2+ Fragmentation:hcd
52	PLXD1_HUMAN	Plexin-D1 OS=Homo sapiens GN=PLXND1 PE=1 SV=2	28	215381	7	1	6	1	4.6	6.86	3804	4	1	435.75	869.485	2	869.472	0.0136	0	1.16	19	23	8.2	R	AAGGAPLSAR	A			4	File:20150813HUKUNHUA2.mzXML Scans:2994 RT:18.2765min Charge:2+ Fragmentation:hcd
52	PLXD1_HUMAN	Plexin-D1 OS=Homo sapiens GN=PLXND1 PE=1 SV=2	28	215381	7	1	6	1	4.6	6.86	12783	2	1	540.33	1617.97	3	1618	-0.0322	0	0.14		16	2.1	R	CPVPLLLLLLLGAAR	A			2	File:20150813HUKUNHUA2.mzXML Scans:14073 RT:43.5403min Charge:3+ Fragmentation:hcd
52	PLXD1_HUMAN	Plexin-D1 OS=Homo sapiens GN=PLXND1 PE=1 SV=2	28	215381	7	1	6	1	4.6	6.86	19558	1	1	766.38	2296.12	3	2296.08	0.0348	1	5.02	17	25	5.6	K	YQNEFNTNVAMAEIYKYAK	R			3	File:20150813HUKUNHUA2.mzXML Scans:8691 RT:29.9773min Charge:3+ Fragmentation:hcd
52	PLXD1_HUMAN	Plexin-D1 OS=Homo sapiens GN=PLXND1 PE=1 SV=2	28	215381	7	1	6	1	4.6	6.86	19569	1	1	766.437	2296.29	3	2296.25	0.0402	1	4.41	16	20	2.2	K	HFLIVFVHALEQQKDFAVR	D			2	File:20150813HUKUNHUA2.mzXML Scans:5588 RT:23.3092min Charge:3+ Fragmentation:hcd
52	PLXD1_HUMAN	Plexin-D1 OS=Homo sapiens GN=PLXND1 PE=1 SV=2	28	215381	7	1	6	1	4.6	6.86	20759	5	1	814.389	2440.15	3	2440.17	-0.0281	2	2.85	19	24	6.7	R	KYQNEFNTNVAMAEIYKYAK	R	Oxidation (M)	0.00000000000100000000.0	4	File:20150813HUKUNHUA2.mzXML Scans:5764 RT:23.6542min Charge:3+ Fragmentation:hcd
52	PLXD1_HUMAN	Plexin-D1 OS=Homo sapiens GN=PLXND1 PE=1 SV=2	28	215381	7	1	6	1	4.6	6.86	22042	1	1	897.45	2689.33	3	2689.37	-0.0412	1	28.14	20	25	0.028	R	TITVAGERFHMVQNVSMAVHHIGR	E			5	File:20150813HUKUNHUA2.mzXML Scans:8394 RT:29.2358min Charge:3+ Fragmentation:hcd	emPAI	0.02
53	PLUNC_HUMAN	Protein Plunc OS=Homo sapiens GN=PLUNC PE=1 SV=1	28	26810	3	1	2	1	9.4	5.41	6153	1	1	558.856	1115.7	2	1115.7	0.0026	0	27.97		15	0.003	R	LYVTIPLGIK	L			5	File:20150813HUKUNHUA2.mzXML Scans:8375 RT:29.1877min Charge:2+ Fragmentation:hcd
53	PLUNC_HUMAN	Protein Plunc OS=Homo sapiens GN=PLUNC PE=1 SV=1	28	26810	3	1	2	1	9.4	5.41	10916	3	1	494.3	1479.88	3	1479.88	-0.0003	0	2.41		19	2.4	K	LQVNTPLVGASLLR	L			6	File:20150813HUKUNHUA2.mzXML Scans:5584 RT:23.3028min Charge:3+ Fragmentation:hcd
53	PLUNC_HUMAN	Protein Plunc OS=Homo sapiens GN=PLUNC PE=1 SV=1	28	26810	3	1	2	1	9.4	5.41	10917	1	1	740.946	1479.88	2	1479.88	0.0003	0	18.28		19	0.062	K	LQVNTPLVGASLLR	L			5	File:20150813HUKUNHUA2.mzXML Scans:8151 RT:28.6830min Charge:2+ Fragmentation:hcd	emPAI	0.12
54	HCD2_HUMAN	3-hydroxyacyl-CoA dehydrogenase type-2 OS=Homo sapiens GN=HSD17B10 PE=1 SV=3	28	27134	3	1	3	1	16.5	7.66	3660	1	1	427.759	853.503	2	853.502	0.0007	0	27.92		21	0.012	R	DLAPIGIR	V			5	File:20150813HUKUNHUA2.mzXML Scans:5502 RT:23.1288min Charge:2+ Fragmentation:hcd
54	HCD2_HUMAN	3-hydroxyacyl-CoA dehydrogenase type-2 OS=Homo sapiens GN=HSD17B10 PE=1 SV=3	28	27134	3	1	3	1	16.5	7.66	10804	2	1	737.389	1472.76	2	1472.77	-0.0013	0	1.73	14	26	15	R	VDVAVNCAGIAVASK	T			3	File:20150813HUKUNHUA2.mzXML Scans:5181 RT:22.4783min Charge:2+ Fragmentation:hcd
54	HCD2_HUMAN	3-hydroxyacyl-CoA dehydrogenase type-2 OS=Homo sapiens GN=HSD17B10 PE=1 SV=3	28	27134	3	1	3	1	16.5	7.66	17894	4	1	701.046	2100.12	3	2100.15	-0.0382	0	2.23	18	25	11	R	VMTIAPGLFGTPLLTSLPEK	V	Oxidation (M)	0.01000000000000000000.0	4	File:20150813HUKUNHUA2.mzXML Scans:7440 RT:27.1503min Charge:3+ Fragmentation:hcd	emPAI	0.12
55	SALL1_HUMAN	Sal-like protein 1 OS=Homo sapiens GN=SALL1 PE=1 SV=1	28	141900	12	1	10	1	10.5	6.57	5931	4	0	549.817	1097.62	2	1097.61	0.0104	1	0.8	15	23	10	K	GNLKVHFQR	H			2	File:20150813HUKUNHUA2.mzXML Scans:4843 RT:21.8293min Charge:2+ Fragmentation:hcd
55	SALL1_HUMAN	Sal-like protein 1 OS=Homo sapiens GN=SALL1 PE=1 SV=1	28	141900	12	1	10	1	10.5	6.57	7179	1	1	603.313	1204.61	2	1204.62	-0.009	0	4.33	17	27	9.4	K	VAVAQFSQEAR	C			2	File:20150813HUKUNHUA2.mzXML Scans:7164 RT:26.5148min Charge:2+ Fragmentation:hcd
55	SALL1_HUMAN	Sal-like protein 1 OS=Homo sapiens GN=SALL1 PE=1 SV=1	28	141900	12	1	10	1	10.5	6.57	8479	1	1	648.818	1295.62	2	1295.61	0.0066	1	2.22	14	24	9	K	STSDEAFFKHK	C			2	File:20150813HUKUNHUA2.mzXML Scans:5536 RT:23.2050min Charge:2+ Fragmentation:hcd
55	SALL1_HUMAN	Sal-like protein 1 OS=Homo sapiens GN=SALL1 PE=1 SV=1	28	141900	12	1	10	1	10.5	6.57	9432	1	0	455.261	1362.76	3	1362.76	-0.0027	2	27.88		23	0.019	K	GNLKVHFQRHK	E			4	File:20150813HUKUNHUA2.mzXML Scans:2352 RT:16.9427min Charge:3+ Fragmentation:hcd
55	SALL1_HUMAN	Sal-like protein 1 OS=Homo sapiens GN=SALL1 PE=1 SV=1	28	141900	12	1	10	1	10.5	6.57	10443	1	1	724.83	1447.65	2	1447.65	-0.0046	0	8.1	21	21	1.1	R	EESMEVEAPVANK	S	Oxidation (M)	0.0001000000000.0	2	File:20150813HUKUNHUA2.mzXML Scans:3332 RT:18.9738min Charge:2+ Fragmentation:hcd
55	SALL1_HUMAN	Sal-like protein 1 OS=Homo sapiens GN=SALL1 PE=1 SV=1	28	141900	12	1	10	1	10.5	6.57	12713	4	1	805.42	1608.83	2	1608.8	0.0278	1	0.06	14	26	20	K	GNLKQHMLTHQMR	D	Oxidation (M)	0.0000000000010.0	2	File:20150813HUKUNHUA2.mzXML Scans:8793 RT:30.2132min Charge:2+ Fragmentation:hcd
55	SALL1_HUMAN	Sal-like protein 1 OS=Homo sapiens GN=SALL1 PE=1 SV=1	28	141900	12	1	10	1	10.5	6.57	15666	3	1	627.297	1878.87	3	1878.9	-0.0327	1	3.48	17	23	5.5	K	VAVAQFSQEARCGGASGGK	L			2	File:20150813HUKUNHUA2.mzXML Scans:5571 RT:23.2780min Charge:3+ Fragmentation:hcd
55	SALL1_HUMAN	Sal-like protein 1 OS=Homo sapiens GN=SALL1 PE=1 SV=1	28	141900	12	1	10	1	10.5	6.57	21447	10	1	852.425	2554.25	3	2554.26	-0.0069	1	0.93	16	25	14	R	LSVDGPMTFLGGNPVKFPEMFQK	D	Oxidation (M)	0.00000010000000000000000.0	2	File:20150813HUKUNHUA2.mzXML Scans:11072 RT:36.0468min Charge:3+ Fragmentation:hcd
55	SALL1_HUMAN	Sal-like protein 1 OS=Homo sapiens GN=SALL1 PE=1 SV=1	28	141900	12	1	10	1	10.5	6.57	22370	1	1	931.113	2790.32	3	2790.32	-0.0067	1	2.61	14	24	7.4	R	LQNSEPNAPLAGLEKMASSENGTNFR	F	Oxidation (M)	0.00000000000000010000000000.0	2	File:20150813HUKUNHUA2.mzXML Scans:20716 RT:62.6648min Charge:3+ Fragmentation:hcd
55	SALL1_HUMAN	Sal-like protein 1 OS=Homo sapiens GN=SALL1 PE=1 SV=1	28	141900	12	1	10	1	10.5	6.57	22493	6	1	940.13	2817.37	3	2817.37	-0.0056	2	2.46	17	24	8.7	K	THYSVHRAMPPLRVQHSCPICQK	K	Oxidation (M)	0.00000000100000000000000.0	2	File:20150813HUKUNHUA2.mzXML Scans:16941 RT:51.5587min Charge:3+ Fragmentation:hcd
55	SALL1_HUMAN	Sal-like protein 1 OS=Homo sapiens GN=SALL1 PE=1 SV=1	28	141900	12	1	10	1	10.5	6.57	22497	1	1	940.13	2817.37	3	2817.37	-0.0056	2	1.68	14	24	10	K	THYSVHRAMPPLRVQHSCPICQK	K	Oxidation (M)	0.00000000100000000000000.0	2	File:20150813HUKUNHUA2.mzXML Scans:15544 RT:47.5627min Charge:3+ Fragmentation:hcd
55	SALL1_HUMAN	Sal-like protein 1 OS=Homo sapiens GN=SALL1 PE=1 SV=1	28	141900	12	1	10	1	10.5	6.57	22498	5	1	940.13	2817.37	3	2817.37	-0.0056	2	1.38	15	24	11	K	THYSVHRAMPPLRVQHSCPICQK	K	Oxidation (M)	0.00000000100000000000000.0	2	File:20150813HUKUNHUA2.mzXML Scans:14358 RT:44.3182min Charge:3+ Fragmentation:hcd	emPAI	0.02
56	SALL3_HUMAN	Sal-like protein 3 OS=Homo sapiens GN=SALL3 PE=2 SV=1	28	137054	5	1	5	1	4.9	6.57	5931	4	0	549.817	1097.62	2	1097.61	0.0104	1	0.8	15	23	10	K	GNLKVHFQR	H			2	File:20150813HUKUNHUA2.mzXML Scans:4843 RT:21.8293min Charge:2+ Fragmentation:hcd
56	SALL3_HUMAN	Sal-like protein 3 OS=Homo sapiens GN=SALL3 PE=2 SV=1	28	137054	5	1	5	1	4.9	6.57	9432	1	0	455.261	1362.76	3	1362.76	-0.0027	2	27.88		23	0.019	K	GNLKVHFQRHK	E			4	File:20150813HUKUNHUA2.mzXML Scans:2352 RT:16.9427min Charge:3+ Fragmentation:hcd
56	SALL3_HUMAN	Sal-like protein 3 OS=Homo sapiens GN=SALL3 PE=2 SV=1	28	137054	5	1	5	1	4.9	6.57	14417	1	1	584.285	1749.83	3	1749.84	-0.0071	0	2.43	14	24	8.7	K	TERPDSPAAAPGSGGAPGR	A			6	File:20150813HUKUNHUA2.mzXML Scans:3011 RT:18.3197min Charge:3+ Fragmentation:hcd
56	SALL3_HUMAN	Sal-like protein 3 OS=Homo sapiens GN=SALL3 PE=2 SV=1	28	137054	5	1	5	1	4.9	6.57	16344	2	1	643.386	1927.13	3	1927.1	0.0333	2	0.34		17	2.5	K	GNLKTHFGVHRAKPPLR	V			2	File:20150813HUKUNHUA2.mzXML Scans:13915 RT:43.1537min Charge:3+ Fragmentation:hcd
56	SALL3_HUMAN	Sal-like protein 3 OS=Homo sapiens GN=SALL3 PE=2 SV=1	28	137054	5	1	5	1	4.9	6.57	17043	6	1	664.34	1990	3	1989.96	0.0343	2	0.18	16	26	21	K	VHMGTHMWNNAPARRGR	R			2	File:20150813HUKUNHUA2.mzXML Scans:6793 RT:25.7705min Charge:3+ Fragmentation:hcd	emPAI	0.02
57	KBTB3_HUMAN	Kelch repeat and BTB domain-containing protein 3 OS=Homo sapiens GN=KBTBD3 PE=2 SV=2	28	70775	2	1	1	1	1.2	5.22	2375	1	1	367.23	732.445	2	732.453	-0.008	0	7.43	19	21	1.4	R	LFVIGGK	T			4	File:20150813HUKUNHUA2.mzXML Scans:3274 RT:18.8653min Charge:2+ Fragmentation:hcd
57	KBTB3_HUMAN	Kelch repeat and BTB domain-containing protein 3 OS=Homo sapiens GN=KBTBD3 PE=2 SV=2	28	70775	2	1	1	1	1.2	5.22	2376	1	1	367.234	732.453	2	732.453	-0.0006	0	27.68		20	0.011	R	LFVIGGK	T			4	File:20150813HUKUNHUA2.mzXML Scans:3717 RT:19.7018min Charge:2+ Fragmentation:hcd	emPAI	0.05
58	MYL6_HUMAN	Myosin light polypeptide 6 OS=Homo sapiens GN=MYL6 PE=1 SV=2	28	17090	5	1	4	1	35.1	4.56	5265	1	1	513.257	1024.5	2	1024.5	0.0009	0	27.58	20	24	0.025	K	EAFQLFDR	T			5	File:20150813HUKUNHUA2.mzXML Scans:6457 RT:25.0975min Charge:2+ Fragmentation:hcd
58	MYL6_HUMAN	Myosin light polypeptide 6 OS=Homo sapiens GN=MYL6 PE=1 SV=2	28	17090	5	1	4	1	35.1	4.56	9093	1	0	671.32	1340.63	2	1340.62	0.0038	0	9.04	21	24	1.6	K	ILYSQCGDVMR	A			3	File:20150813HUKUNHUA2.mzXML Scans:3805 RT:19.8667min Charge:2+ Fragmentation:hcd
58	MYL6_HUMAN	Myosin light polypeptide 6 OS=Homo sapiens GN=MYL6 PE=1 SV=2	28	17090	5	1	4	1	35.1	4.56	9279	3	0	677.869	1353.72	2	1353.73	-0.0028	0	2.92	17	25	8.9	R	ALGQNPTNAEVLK	V			3	File:20150813HUKUNHUA2.mzXML Scans:3112 RT:18.5102min Charge:2+ Fragmentation:hcd
58	MYL6_HUMAN	Myosin light polypeptide 6 OS=Homo sapiens GN=MYL6 PE=1 SV=2	28	17090	5	1	4	1	35.1	4.56	9310	9	0	679.307	1356.6	2	1356.62	-0.017	0	0.42	14	21	6.4	K	ILYSQCGDVMR	A	Oxidation (M)	0.00000000010.0	2	File:20150813HUKUNHUA2.mzXML Scans:7590 RT:27.4872min Charge:2+ Fragmentation:hcd
58	MYL6_HUMAN	Myosin light polypeptide 6 OS=Homo sapiens GN=MYL6 PE=1 SV=2	28	17090	5	1	4	1	35.1	4.56	19011	3	1	1113.57	2225.13	2	2225.15	-0.022	1	1.89	13	26	13	K	EGNGTVMGAEIRHVLVTLGEK	M	Oxidation (M)	0.000000100000000000000.0	2	File:20150813HUKUNHUA2.mzXML Scans:10903 RT:35.6203min Charge:2+ Fragmentation:hcd	emPAI	0.2
59	K1C25_HUMAN	Keratin, type I cytoskeletal 25 OS=Homo sapiens GN=KRT25 PE=1 SV=1	27	49858	5	1	4	1	12.9	5	6066	1	0	555.249	1108.48	2	1108.48	0.0017	0	27.08	17	21	0.014	R	DAEAWFNEK	S			4	File:20150813HUKUNHUA2.mzXML Scans:5443 RT:23.0177min Charge:2+ Fragmentation:hcd
59	K1C25_HUMAN	Keratin, type I cytoskeletal 25 OS=Homo sapiens GN=KRT25 PE=1 SV=1	27	49858	5	1	4	1	12.9	5	6224	2	1	562.288	1122.56	2	1122.58	-0.0205	1	1.73	14	25	12	-	MSLRLSSASR	R	Oxidation (M)	0.1000000000.0	2	File:20150813HUKUNHUA2.mzXML Scans:3876 RT:20.0023min Charge:2+ Fragmentation:hcd
59	K1C25_HUMAN	Keratin, type I cytoskeletal 25 OS=Homo sapiens GN=KRT25 PE=1 SV=1	27	49858	5	1	4	1	12.9	5	6226	5	1	562.292	1122.57	2	1122.58	-0.0121	1	1.25	14	25	14	-	MSLRLSSASR	R	Oxidation (M)	0.1000000000.0	2	File:20150813HUKUNHUA2.mzXML Scans:4653 RT:21.4638min Charge:2+ Fragmentation:hcd
59	K1C25_HUMAN	Keratin, type I cytoskeletal 25 OS=Homo sapiens GN=KRT25 PE=1 SV=1	27	49858	5	1	4	1	12.9	5	15999	3	1	952.985	1903.95	2	1903.94	0.0123	1	0.43	13	26	19	R	GLLSGNEKVTMQNLNDR	L	Oxidation (M)	0.00000000001000000.0	2	File:20150813HUKUNHUA2.mzXML Scans:9086 RT:31.0418min Charge:2+ Fragmentation:hcd
59	K1C25_HUMAN	Keratin, type I cytoskeletal 25 OS=Homo sapiens GN=KRT25 PE=1 SV=1	27	49858	5	1	4	1	12.9	5	21897	3	1	886.49	2656.45	3	2656.4	0.0523	2	0.85	14	22	6.7	R	TETEGQKLEYEQLLDIKLHLEK	E			2	File:20150813HUKUNHUA2.mzXML Scans:8204 RT:28.8008min Charge:3+ Fragmentation:hcd	emPAI	0.07
60	K2C8_HUMAN	Keratin, type II cytoskeletal 8 OS=Homo sapiens GN=KRT8 PE=1 SV=7	27	53671	7	1	7	1	27.3	5.52	5718	1	1	540.27	1078.53	2	1078.53	-0.004	0	26.91	19	25	0.037	R	QLYEEEIR	E			6	File:20150813HUKUNHUA2.mzXML Scans:2799 RT:17.8795min Charge:2+ Fragmentation:hcd
60	K2C8_HUMAN	Keratin, type II cytoskeletal 8 OS=Homo sapiens GN=KRT8 PE=1 SV=7	27	53671	7	1	7	1	27.3	5.52	7224	9	1	604.812	1207.61	2	1207.59	0.0232	1	5.97		26	5.3	R	TKTEISEMNR	N			7	File:20150813HUKUNHUA2.mzXML Scans:4276 RT:20.7662min Charge:2+ Fragmentation:hcd
60	K2C8_HUMAN	Keratin, type II cytoskeletal 8 OS=Homo sapiens GN=KRT8 PE=1 SV=7	27	53671	7	1	7	1	27.3	5.52	9080	1	1	670.872	1339.73	2	1339.73	0.0023	2	5.01	17	24	4.7	-	MSIRVTQKSYK	V			2	File:20150813HUKUNHUA2.mzXML Scans:6437 RT:25.0527min Charge:2+ Fragmentation:hcd
60	K2C8_HUMAN	Keratin, type II cytoskeletal 8 OS=Homo sapiens GN=KRT8 PE=1 SV=7	27	53671	7	1	7	1	27.3	5.52	16827	2	1	658.344	1972.01	3	1972.05	-0.0387	2	7.36	21	26	4	K	IETRDGKLVSESSDVLPK	-			5	File:20150813HUKUNHUA2.mzXML Scans:6730 RT:25.6535min Charge:3+ Fragmentation:hcd
60	K2C8_HUMAN	Keratin, type II cytoskeletal 8 OS=Homo sapiens GN=KRT8 PE=1 SV=7	27	53671	7	1	7	1	27.3	5.52	19568	3	1	766.41	2296.21	3	2296.21	-0.0053	2	2.66	16	25	8.9	K	GQRASLEAAIADAEQRGELAIK	D			2	File:20150813HUKUNHUA2.mzXML Scans:10573 RT:34.6098min Charge:3+ Fragmentation:hcd
60	K2C8_HUMAN	Keratin, type II cytoskeletal 8 OS=Homo sapiens GN=KRT8 PE=1 SV=7	27	53671	7	1	7	1	27.3	5.52	21830	5	1	880.76	2639.26	3	2639.29	-0.0279	2	1.16	16	24	11	R	SLDMDSIIAEVKAQYEDIANRSR	A	Oxidation (M)	0.00010000000000000000000.0	3	File:20150813HUKUNHUA2.mzXML Scans:7095 RT:26.3740min Charge:3+ Fragmentation:hcd
60	K2C8_HUMAN	Keratin, type II cytoskeletal 8 OS=Homo sapiens GN=KRT8 PE=1 SV=7	27	53671	7	1	7	1	27.3	5.52	24896	1	1	1242.59	3724.75	3	3724.71	0.0353	0	14.02		22	0.39	K	TTSGYAGGLSSAYGGLTSPGLSYSLGSSFGSGAGSSSFSR	T			3	File:20150813HUKUNHUA2.mzXML Scans:9878 RT:32.9683min Charge:3+ Fragmentation:hcd	emPAI	0.06
61	KT222_HUMAN	Keratin-like protein KRT222 OS=Homo sapiens GN=KRT222 PE=2 SV=1	26	34308	3	1	3	1	11.5	5.63	6218	1	0	561.792	1121.57	2	1121.57	-0.0018	0	26.44	26	26	0.052	R	LEQEIATYR	H			4	File:20150813HUKUNHUA2.mzXML Scans:2544 RT:17.3680min Charge:2+ Fragmentation:hcd
61	KT222_HUMAN	Keratin-like protein KRT222 OS=Homo sapiens GN=KRT222 PE=2 SV=1	26	34308	3	1	3	1	11.5	5.63	11205	3	1	500.58	1498.72	3	1498.74	-0.0268	0	3.74	18	24	6.2	K	QLQEHEMLLNTK	M	Oxidation (M)	0.000000100000.0	2	File:20150813HUKUNHUA2.mzXML Scans:7596 RT:27.4967min Charge:3+ Fragmentation:hcd
61	KT222_HUMAN	Keratin-like protein KRT222 OS=Homo sapiens GN=KRT222 PE=2 SV=1	26	34308	3	1	3	1	11.5	5.63	12520	4	1	531.614	1591.82	3	1591.81	0.0081	2	4.37	19	26	7.9	R	IQLEEDISKKMDK	D	Oxidation (M)	0.0000000000100.0	3	File:20150813HUKUNHUA2.mzXML Scans:2375 RT:16.9913min Charge:3+ Fragmentation:hcd	emPAI	0.1
62	K1C20_HUMAN	Keratin, type I cytoskeletal 20 OS=Homo sapiens GN=KRT20 PE=1 SV=1	26	48514	4	1	4	1	15.1	5.52	6218	1	0	561.792	1121.57	2	1121.57	-0.0018	0	26.44	26	26	0.052	R	LEQEIATYR	R			4	File:20150813HUKUNHUA2.mzXML Scans:2544 RT:17.3680min Charge:2+ Fragmentation:hcd
62	K1C20_HUMAN	Keratin, type I cytoskeletal 20 OS=Homo sapiens GN=KRT20 PE=1 SV=1	26	48514	4	1	4	1	15.1	5.52	8024	5	1	632.858	1263.7	2	1263.69	0.0074	2	3.45	18	24	6.6	R	LKYETERGIR	L			3	File:20150813HUKUNHUA2.mzXML Scans:2240 RT:16.6837min Charge:2+ Fragmentation:hcd
62	K1C20_HUMAN	Keratin, type I cytoskeletal 20 OS=Homo sapiens GN=KRT20 PE=1 SV=1	26	48514	4	1	4	1	15.1	5.52	12781	9	1	540.291	1617.85	3	1617.86	-0.0069	1	0.98	25	26	18	R	LGTTPSVYGGAGGRGIR	I			3	File:20150813HUKUNHUA2.mzXML Scans:5524 RT:23.1817min Charge:3+ Fragmentation:hcd
62	K1C20_HUMAN	Keratin, type I cytoskeletal 20 OS=Homo sapiens GN=KRT20 PE=1 SV=1	26	48514	4	1	4	1	15.1	5.52	23973	5	1	1076.19	3225.55	3	3225.61	-0.064	1	0.17	13	24	14	R	YSSQLANLQSLLSSLEAQLMQIRSNMER	Q	Oxidation (M)	0.0000000000000000000000000100.0	2	File:20150813HUKUNHUA2.mzXML Scans:11521 RT:37.2305min Charge:3+ Fragmentation:hcd	emPAI	0.07
63	KRT36_HUMAN	Keratin, type I cuticular Ha6 OS=Homo sapiens GN=KRT36 PE=1 SV=1	26	53354	4	1	3	1	5.4	4.9	3126	1	0	404.202	806.39	2	806.392	-0.0018	0	26.17	19	25	0.046	K	LAADDFR	T			4	File:20150813HUKUNHUA2.mzXML Scans:2338 RT:16.9117min Charge:2+ Fragmentation:hcd
63	KRT36_HUMAN	Keratin, type I cuticular Ha6 OS=Homo sapiens GN=KRT36 PE=1 SV=1	26	53354	4	1	3	1	5.4	4.9	3127	1	0	807.4	806.393	1	806.392	0.0005	0	6.96	19	26	4.1	K	LAADDFR	T			2	File:20150813HUKUNHUA2.mzXML Scans:2400 RT:17.0388min Charge:1+ Fragmentation:hcd
63	KRT36_HUMAN	Keratin, type I cuticular Ha6 OS=Homo sapiens GN=KRT36 PE=1 SV=1	26	53354	4	1	3	1	5.4	4.9	5676	3	0	533.77	1065.53	2	1065.52	0.0056	1	5.79	19	25	5.1	K	EELMCLKK	N	Oxidation (M)	0.00010000.0	3	File:20150813HUKUNHUA2.mzXML Scans:4097 RT:20.4228min Charge:2+ Fragmentation:hcd
63	KRT36_HUMAN	Keratin, type I cuticular Ha6 OS=Homo sapiens GN=KRT36 PE=1 SV=1	26	53354	4	1	3	1	5.4	4.9	19146	4	1	748.362	2242.07	3	2242.11	-0.0435	2	2.03	15	25	10	K	EELMCLKKNHEEEVSVLR	C			2	File:20150813HUKUNHUA2.mzXML Scans:6278 RT:24.7220min Charge:3+ Fragmentation:hcd	emPAI	0.06
64	K1H2_HUMAN	Keratin, type I cuticular Ha2 OS=Homo sapiens GN=KRT32 PE=1 SV=2	26	51769	4	1	3	1	6.3	4.81	3126	1	0	404.202	806.39	2	806.392	-0.0018	0	26.17	19	25	0.046	K	LAADDFR	A			4	File:20150813HUKUNHUA2.mzXML Scans:2338 RT:16.9117min Charge:2+ Fragmentation:hcd
64	K1H2_HUMAN	Keratin, type I cuticular Ha2 OS=Homo sapiens GN=KRT32 PE=1 SV=2	26	51769	4	1	3	1	6.3	4.81	3127	1	0	807.4	806.393	1	806.392	0.0005	0	6.96	19	26	4.1	K	LAADDFR	A			2	File:20150813HUKUNHUA2.mzXML Scans:2400 RT:17.0388min Charge:1+ Fragmentation:hcd
64	K1H2_HUMAN	Keratin, type I cuticular Ha2 OS=Homo sapiens GN=KRT32 PE=1 SV=2	26	51769	4	1	3	1	6.3	4.81	5676	3	0	533.77	1065.53	2	1065.52	0.0056	1	5.79	19	25	5.1	K	EELMCLKK	N	Oxidation (M)	0.00010000.0	3	File:20150813HUKUNHUA2.mzXML Scans:4097 RT:20.4228min Charge:2+ Fragmentation:hcd
64	K1H2_HUMAN	Keratin, type I cuticular Ha2 OS=Homo sapiens GN=KRT32 PE=1 SV=2	26	51769	4	1	3	1	6.3	4.81	10683	10	1	732.856	1463.7	2	1463.67	0.0235	0	1.21	18	24	11	R	DSLENTLTESEAR	Y			2	File:20150813HUKUNHUA2.mzXML Scans:2959 RT:18.2098min Charge:2+ Fragmentation:hcd	emPAI	0.06
65	KRT37_HUMAN	Keratin, type I cuticular Ha7 OS=Homo sapiens GN=KRT37 PE=2 SV=3	26	51084	3	1	2	1	3.6	4.9	3126	1	0	404.202	806.39	2	806.392	-0.0018	0	26.17	19	25	0.046	K	LAADDFR	I			4	File:20150813HUKUNHUA2.mzXML Scans:2338 RT:16.9117min Charge:2+ Fragmentation:hcd
65	KRT37_HUMAN	Keratin, type I cuticular Ha7 OS=Homo sapiens GN=KRT37 PE=2 SV=3	26	51084	3	1	2	1	3.6	4.9	3127	1	0	807.4	806.393	1	806.392	0.0005	0	6.96	19	26	4.1	K	LAADDFR	I			2	File:20150813HUKUNHUA2.mzXML Scans:2400 RT:17.0388min Charge:1+ Fragmentation:hcd
65	KRT37_HUMAN	Keratin, type I cuticular Ha7 OS=Homo sapiens GN=KRT37 PE=2 SV=3	26	51084	3	1	2	1	3.6	4.9	6702	1	1	585.279	1168.54	2	1168.55	-0.0108	1	1.92	14	24	8.4	K	ETMKFLNDR	L	Oxidation (M)	0.001000000.0	2	File:20150813HUKUNHUA2.mzXML Scans:2102 RT:16.3129min Charge:2+ Fragmentation:hcd	emPAI	0.06
66	KRT35_HUMAN	Keratin, type I cuticular Ha5 OS=Homo sapiens GN=KRT35 PE=2 SV=4	26	51635	3	1	2	1	5.5	4.88	3126	1	0	404.202	806.39	2	806.392	-0.0018	0	26.17	19	25	0.046	K	LAADDFR	T			4	File:20150813HUKUNHUA2.mzXML Scans:2338 RT:16.9117min Charge:2+ Fragmentation:hcd
66	KRT35_HUMAN	Keratin, type I cuticular Ha5 OS=Homo sapiens GN=KRT35 PE=2 SV=4	26	51635	3	1	2	1	5.5	4.88	3127	1	0	807.4	806.393	1	806.392	0.0005	0	6.96	19	26	4.1	K	LAADDFR	T			2	File:20150813HUKUNHUA2.mzXML Scans:2400 RT:17.0388min Charge:1+ Fragmentation:hcd
66	KRT35_HUMAN	Keratin, type I cuticular Ha5 OS=Homo sapiens GN=KRT35 PE=2 SV=4	26	51635	3	1	2	1	5.5	4.88	20026	10	1	780.39	2338.15	3	2338.12	0.0324	2	1.29	19	25	14	R	VLEEMRCQYETLVENNRR	D			2	File:20150813HUKUNHUA2.mzXML Scans:8723 RT:30.0573min Charge:3+ Fragmentation:hcd	emPAI	0.06
67	KRT38_HUMAN	Keratin, type I cuticular Ha8 OS=Homo sapiens GN=KRT38 PE=2 SV=3	26	52044	3	1	2	1	3.9	4.79	3126	1	0	404.202	806.39	2	806.392	-0.0018	0	26.17	19	25	0.046	K	LAADDFR	I			4	File:20150813HUKUNHUA2.mzXML Scans:2338 RT:16.9117min Charge:2+ Fragmentation:hcd
67	KRT38_HUMAN	Keratin, type I cuticular Ha8 OS=Homo sapiens GN=KRT38 PE=2 SV=3	26	52044	3	1	2	1	3.9	4.79	3127	1	0	807.4	806.393	1	806.392	0.0005	0	6.96	19	26	4.1	K	LAADDFR	I			2	File:20150813HUKUNHUA2.mzXML Scans:2400 RT:17.0388min Charge:1+ Fragmentation:hcd
67	KRT38_HUMAN	Keratin, type I cuticular Ha8 OS=Homo sapiens GN=KRT38 PE=2 SV=3	26	52044	3	1	2	1	3.9	4.79	8934	3	1	663.312	1324.61	2	1324.61	0.0009	0	0.34	14	23	11	R	AQYEAMLETNR	Q			2	File:20150813HUKUNHUA2.mzXML Scans:3457 RT:19.2222min Charge:2+ Fragmentation:hcd	emPAI	0.06
68	TERA_HUMAN	Transitional endoplasmic reticulum ATPase OS=Homo sapiens GN=VCP PE=1 SV=4	26	89950	12	1	11	1	18.2	5.14	3811	1	1	435.773	869.532	2	869.519	0.0121	1	9.66	22	22	1	R	VVRNNLR	V			3	File:20150813HUKUNHUA2.mzXML Scans:3293 RT:18.9027min Charge:2+ Fragmentation:hcd
68	TERA_HUMAN	Transitional endoplasmic reticulum ATPase OS=Homo sapiens GN=VCP PE=1 SV=4	26	89950	12	1	11	1	18.2	5.14	3812	1	1	435.774	869.532	2	869.519	0.0129	1	2.88	14	22	4.8	R	VVRNNLR	V			2	File:20150813HUKUNHUA2.mzXML Scans:3568 RT:19.4295min Charge:2+ Fragmentation:hcd
68	TERA_HUMAN	Transitional endoplasmic reticulum ATPase OS=Homo sapiens GN=VCP PE=1 SV=4	26	89950	12	1	11	1	18.2	5.14	5333	2	1	516.785	1031.56	2	1031.55	0.0062	0	8.69	18	27	4	K	GDDLSTAILK	Q			4	File:20150813HUKUNHUA2.mzXML Scans:5287 RT:22.6830min Charge:2+ Fragmentation:hcd
68	TERA_HUMAN	Transitional endoplasmic reticulum ATPase OS=Homo sapiens GN=VCP PE=1 SV=4	26	89950	12	1	11	1	18.2	5.14	7676	1	1	621.82	1241.62	2	1241.63	-0.0001	0	26.09	18	25	0.039	R	EVDIGIPDATGR	L			5	File:20150813HUKUNHUA2.mzXML Scans:5791 RT:23.7132min Charge:2+ Fragmentation:hcd
68	TERA_HUMAN	Transitional endoplasmic reticulum ATPase OS=Homo sapiens GN=VCP PE=1 SV=4	26	89950	12	1	11	1	18.2	5.14	12042	1	1	778.933	1555.85	2	1555.85	0.0015	0	5.17	14	25	5.5	R	LDQLIYIPLPDEK	S			3	File:20150813HUKUNHUA2.mzXML Scans:9463 RT:31.9790min Charge:2+ Fragmentation:hcd
68	TERA_HUMAN	Transitional endoplasmic reticulum ATPase OS=Homo sapiens GN=VCP PE=1 SV=4	26	89950	12	1	11	1	18.2	5.14	14903	3	1	900.39	1798.77	2	1798.8	-0.0324	0	1.87		17	1.8	K	MTNGFSGADLTEICQR	A			2	File:20150813HUKUNHUA2.mzXML Scans:8157 RT:28.6927min Charge:2+ Fragmentation:hcd
68	TERA_HUMAN	Transitional endoplasmic reticulum ATPase OS=Homo sapiens GN=VCP PE=1 SV=4	26	89950	12	1	11	1	18.2	5.14	14908	3	1	900.5	1798.99	2	1798.98	0.0026	1	1.04	14	24	11	R	LDQLIYIPLPDEKSR	V			2	File:20150813HUKUNHUA2.mzXML Scans:9830 RT:32.8757min Charge:2+ Fragmentation:hcd
68	TERA_HUMAN	Transitional endoplasmic reticulum ATPase OS=Homo sapiens GN=VCP PE=1 SV=4	26	89950	12	1	11	1	18.2	5.14	15005	4	1	604.32	1809.94	3	1809.96	-0.0184	2	5.98	21	25	4.5	K	GDIFLVRGGMRAVEFK	V	Oxidation (M)	0.0000000001000000.0	6	File:20150813HUKUNHUA2.mzXML Scans:3652 RT:19.5828min Charge:3+ Fragmentation:hcd
68	TERA_HUMAN	Transitional endoplasmic reticulum ATPase OS=Homo sapiens GN=VCP PE=1 SV=4	26	89950	12	1	11	1	18.2	5.14	15552	1	1	624.37	1870.09	3	1870.08	0.006	2	0.05		18	3.9	R	RIVSQLLTLMDGLKQR	A			3	File:20150813HUKUNHUA2.mzXML Scans:12804 RT:40.4458min Charge:3+ Fragmentation:hcd
68	TERA_HUMAN	Transitional endoplasmic reticulum ATPase OS=Homo sapiens GN=VCP PE=1 SV=4	26	89950	12	1	11	1	18.2	5.14	19557	2	1	766.373	2296.1	3	2296.11	-0.0084	2	0.62	13	25	14	R	KYEMFAQTLQQSRGFGSFR	F	Oxidation (M)	0.0001000000000000000.0	2	File:20150813HUKUNHUA2.mzXML Scans:4761 RT:21.6628min Charge:3+ Fragmentation:hcd
68	TERA_HUMAN	Transitional endoplasmic reticulum ATPase OS=Homo sapiens GN=VCP PE=1 SV=4	26	89950	12	1	11	1	18.2	5.14	21695	4	1	1306.64	2611.27	2	2611.27	-0.0014	2	2.01	17	25	11	K	MTNGFSGADLTEICQRACKLAIR	E			2	File:20150813HUKUNHUA2.mzXML Scans:8997 RT:30.7847min Charge:2+ Fragmentation:hcd
68	TERA_HUMAN	Transitional endoplasmic reticulum ATPase OS=Homo sapiens GN=VCP PE=1 SV=4	26	89950	12	1	11	1	18.2	5.14	23055	1	1	974.46	2920.36	3	2920.4	-0.0437	2	11.38	20	23	0.88	R	GGNIGDGGGAADRVINQILTEMDGMSTKK	N	Oxidation (M)	0.00000000000000000000000010000.0	3	File:20150813HUKUNHUA2.mzXML Scans:5671 RT:23.4672min Charge:3+ Fragmentation:hcd	emPAI	0.04
69	FIBB_HUMAN	Fibrinogen beta chain OS=Homo sapiens GN=FGB PE=1 SV=2	26	56577	5	1	5	1	15.7	8.54	3571	2	1	422.748	843.482	2	843.481	0.0005	0	10.7	22	27	2.4	R	SILENLR	S			3	File:20150813HUKUNHUA2.mzXML Scans:4118 RT:20.4735min Charge:2+ Fragmentation:hcd
69	FIBB_HUMAN	Fibrinogen beta chain OS=Homo sapiens GN=FGB PE=1 SV=2	26	56577	5	1	5	1	15.7	8.54	7627	1	1	620.263	1238.51	2	1238.51	0.0016	0	26		17	0.0075	K	EDGGGWWYNR	C			4	File:20150813HUKUNHUA2.mzXML Scans:5568 RT:23.2732min Charge:2+ Fragmentation:hcd
69	FIBB_HUMAN	Fibrinogen beta chain OS=Homo sapiens GN=FGB PE=1 SV=2	26	56577	5	1	5	1	15.7	8.54	14527	2	1	881.936	1761.86	2	1761.88	-0.023	1	1.52	14	25	14	K	VKAHYGGFTVQNEANK	Y			2	File:20150813HUKUNHUA2.mzXML Scans:9595 RT:32.3300min Charge:2+ Fragmentation:hcd
69	FIBB_HUMAN	Fibrinogen beta chain OS=Homo sapiens GN=FGB PE=1 SV=2	26	56577	5	1	5	1	15.7	8.54	19028	4	1	743.357	2227.05	3	2227.01	0.0385	1	2.25	15	24	8.9	K	YRGTAGNALMDGASQLMGENR	T	Oxidation (M)	0.000000000000000010000.0	2	File:20150813HUKUNHUA2.mzXML Scans:7376 RT:26.9973min Charge:3+ Fragmentation:hcd
69	FIBB_HUMAN	Fibrinogen beta chain OS=Homo sapiens GN=FGB PE=1 SV=2	26	56577	5	1	5	1	15.7	8.54	22149	9	1	908.12	2721.34	3	2721.34	0.0028	2	0.47	14	25	16	K	ISQLTRMGPTELLIEMEDWKGDK	V	2 Oxidation (M)	0.00000010000000010000000.0	2	File:20150813HUKUNHUA2.mzXML Scans:16215 RT:49.5058min Charge:3+ Fragmentation:hcd	emPAI	0.06
70	HBG1_HUMAN	Hemoglobin subunit gamma-1 OS=Homo sapiens GN=HBG1 PE=1 SV=2	26	16187	3	1	3	1	36.7	6.64	8192	1	0	637.866	1273.72	2	1273.72	-0.001	0	25.76		24	0.037	R	LLVVYPWTQR	F			4	File:20150813HUKUNHUA2.mzXML Scans:7957 RT:28.2393min Charge:2+ Fragmentation:hcd
70	HBG1_HUMAN	Hemoglobin subunit gamma-1 OS=Homo sapiens GN=HBG1 PE=1 SV=2	26	16187	3	1	3	1	36.7	6.64	11106	4	1	498.263	1491.77	3	1491.75	0.0162	1	2.48	17	26	13	K	MVTAVASALSSRYH	-			2	File:20150813HUKUNHUA2.mzXML Scans:1583 RT:14.3649min Charge:3+ Fragmentation:hcd
70	HBG1_HUMAN	Hemoglobin subunit gamma-1 OS=Homo sapiens GN=HBG1 PE=1 SV=2	26	16187	3	1	3	1	36.7	6.64	23952	1	1	1073.21	3216.61	3	3216.57	0.0394	2	2.98	15	24	6.9	M	GHFTEEDKATITSLWGKVNVEDAGGETLGR	L			2	File:20150813HUKUNHUA2.mzXML Scans:14994 RT:46.1023min Charge:3+ Fragmentation:hcd	emPAI	0.21
71	GDE_HUMAN	Glycogen debranching enzyme OS=Homo sapiens GN=AGL PE=1 SV=3	25	176819	4	1	4	1	3.7	6.31	6315	1	1	568.269	1134.52	2	1134.53	-0.0114	1	25.3		23	0.035	K	RMEELNSEK	H			4	File:20150813HUKUNHUA2.mzXML Scans:2131 RT:16.3930min Charge:2+ Fragmentation:hcd
71	GDE_HUMAN	Glycogen debranching enzyme OS=Homo sapiens GN=AGL PE=1 SV=3	25	176819	4	1	4	1	3.7	6.31	7041	2	1	598.8	1195.59	2	1195.56	0.0233	1	9.62	23	25	2	K	VSYDEWNRK	I			2	File:20150813HUKUNHUA2.mzXML Scans:2678 RT:17.6328min Charge:2+ Fragmentation:hcd
71	GDE_HUMAN	Glycogen debranching enzyme OS=Homo sapiens GN=AGL PE=1 SV=3	25	176819	4	1	4	1	3.7	6.31	17822	6	1	697.35	2089.03	3	2089.04	-0.0093	1	1.48	18	25	13	K	EKGIPALIENDHHMNSIR	K	Oxidation (M)	0.000000000000010000.0	2	File:20150813HUKUNHUA2.mzXML Scans:4481 RT:21.1450min Charge:3+ Fragmentation:hcd
71	GDE_HUMAN	Glycogen debranching enzyme OS=Homo sapiens GN=AGL PE=1 SV=3	25	176819	4	1	4	1	3.7	6.31	19699	1	1	1156.13	2310.25	2	2310.2	0.0412	0	4.68	17	23	3.9	R	VGADNHVLPLDCVTLQTFLAK	C			2	File:20150813HUKUNHUA2.mzXML Scans:12858 RT:40.5553min Charge:2+ Fragmentation:hcd	emPAI	0.02
72	KI26B_HUMAN	Kinesin-like protein KIF26B OS=Homo sapiens GN=KIF26B PE=1 SV=1	25	226481	14	0	14	0	9.5	8.76	1993	1	1	661.36	660.353	1	660.356	-0.0027	1	1.01	14	27	24	K	EKTGAR	F			2	File:20150813HUKUNHUA2.mzXML Scans:11529 RT:37.2468min Charge:1+ Fragmentation:hcd
72	KI26B_HUMAN	Kinesin-like protein KIF26B OS=Homo sapiens GN=KIF26B PE=1 SV=1	25	226481	14	0	14	0	9.5	8.76	4343	3	1	466.273	930.531	2	930.525	0.0062	1	6.11	21	26	5.9	K	ERLAVSTR	G			2	File:20150813HUKUNHUA2.mzXML Scans:5497 RT:23.1165min Charge:2+ Fragmentation:hcd
72	KI26B_HUMAN	Kinesin-like protein KIF26B OS=Homo sapiens GN=KIF26B PE=1 SV=1	25	226481	14	0	14	0	9.5	8.76	5212	2	1	510.771	1019.53	2	1019.52	0.0036	2	6.61	20	26	5.1	R	ESKENSAKK	E			3	File:20150813HUKUNHUA2.mzXML Scans:6991 RT:26.1652min Charge:2+ Fragmentation:hcd
72	KI26B_HUMAN	Kinesin-like protein KIF26B OS=Homo sapiens GN=KIF26B PE=1 SV=1	25	226481	14	0	14	0	9.5	8.76	7069	2	1	599.8	1197.59	2	1197.59	-0.007	1	6.5	19	24	3.5	R	LHAGKDGTMPR	A	Oxidation (M)	0.00000000100.0	5	File:20150813HUKUNHUA2.mzXML Scans:2092 RT:16.2882min Charge:2+ Fragmentation:hcd
72	KI26B_HUMAN	Kinesin-like protein KIF26B OS=Homo sapiens GN=KIF26B PE=1 SV=1	25	226481	14	0	14	0	9.5	8.76	7084	3	1	600.31	1198.61	2	1198.6	0.0072	0	1.24	14	25	12	K	DPAFSAVIHDK	L			2	File:20150813HUKUNHUA2.mzXML Scans:4789 RT:21.7148min Charge:2+ Fragmentation:hcd
72	KI26B_HUMAN	Kinesin-like protein KIF26B OS=Homo sapiens GN=KIF26B PE=1 SV=1	25	226481	14	0	14	0	9.5	8.76	7465	4	1	614.308	1226.6	2	1226.58	0.0235	1	4.33	20	24	5	K	EAMCFNAKLK	I	Oxidation (M)	0.0010000000.0	4	File:20150813HUKUNHUA2.mzXML Scans:6595 RT:25.4062min Charge:2+ Fragmentation:hcd
72	KI26B_HUMAN	Kinesin-like protein KIF26B OS=Homo sapiens GN=KIF26B PE=1 SV=1	25	226481	14	0	14	0	9.5	8.76	8125	3	1	635.35	1268.69	2	1268.66	0.0229	1	0.71	14	24	13	R	WVDGPLRSSPR	G			2	File:20150813HUKUNHUA2.mzXML Scans:6568 RT:25.3453min Charge:2+ Fragmentation:hcd
72	KI26B_HUMAN	Kinesin-like protein KIF26B OS=Homo sapiens GN=KIF26B PE=1 SV=1	25	226481	14	0	14	0	9.5	8.76	10660	3	1	488.28	1461.82	3	1461.82	-0.0063	1	2.53	16	23	6.9	K	VASPKHCVLARPK	G			4	File:20150813HUKUNHUA2.mzXML Scans:4343 RT:20.8888min Charge:3+ Fragmentation:hcd
72	KI26B_HUMAN	Kinesin-like protein KIF26B OS=Homo sapiens GN=KIF26B PE=1 SV=1	25	226481	14	0	14	0	9.5	8.76	11854	1	1	771.87	1541.73	2	1541.71	0.0176	2	4.81	17	23	4	R	RGGASKEAMCFNAK	L	Oxidation (M)	0.00000000100000.0	4	File:20150813HUKUNHUA2.mzXML Scans:8266 RT:28.9497min Charge:2+ Fragmentation:hcd
72	KI26B_HUMAN	Kinesin-like protein KIF26B OS=Homo sapiens GN=KIF26B PE=1 SV=1	25	226481	14	0	14	0	9.5	8.76	12191	1	1	785.4	1568.79	2	1568.78	0.0047	1	25.24	18	26	0.061	K	HTPWSTQSLSRNR	S			3	File:20150813HUKUNHUA2.mzXML Scans:6157 RT:24.4710min Charge:2+ Fragmentation:hcd
72	KI26B_HUMAN	Kinesin-like protein KIF26B OS=Homo sapiens GN=KIF26B PE=1 SV=1	25	226481	14	0	14	0	9.5	8.76	13856	3	1	567.942	1700.8	3	1700.83	-0.0288	1	0.45	13	24	12	R	SAGTSPPSSGASPKAGQSK	I			3	File:20150813HUKUNHUA2.mzXML Scans:7057 RT:26.3012min Charge:3+ Fragmentation:hcd
72	KI26B_HUMAN	Kinesin-like protein KIF26B OS=Homo sapiens GN=KIF26B PE=1 SV=1	25	226481	14	0	14	0	9.5	8.76	16337	4	1	643.335	1926.98	3	1926.99	-0.0034	2	4.37	17	26	7.4	R	AGRSLGRSAGTSPPSSGASPK	A			2	File:20150813HUKUNHUA2.mzXML Scans:6744 RT:25.6798min Charge:3+ Fragmentation:hcd
72	KI26B_HUMAN	Kinesin-like protein KIF26B OS=Homo sapiens GN=KIF26B PE=1 SV=1	25	226481	14	0	14	0	9.5	8.76	24495	1	1	1162.54	3484.6	3	3484.59	0.0042	1	0.86	13	21	5.7	R	QEEPDSLSYYCAAETNGVGAASGTPPSKATLEGK	V			2	File:20150813HUKUNHUA2.mzXML Scans:13007 RT:40.9588min Charge:3+ Fragmentation:hcd
72	KI26B_HUMAN	Kinesin-like protein KIF26B OS=Homo sapiens GN=KIF26B PE=1 SV=1	25	226481	14	0	14	0	9.5	8.76	25351	2	1	1523.45	4567.33	3	4567.25	0.0768	1	3.34	16	22	3.9	K	SGSPTHQAKVSLQMATSPSNGNILNSVAIQAHQYLDGTWSLSR	T	Oxidation (M)	0.0000000000000100000000000000000000000000000.0	2	File:20150813HUKUNHUA2.mzXML Scans:10039 RT:33.3095min Charge:3+ Fragmentation:hcd	emPAI	0.01
73	ACTG_HUMAN	Actin, cytoplasmic 2 OS=Homo sapiens GN=ACTG1 PE=1 SV=1	25	42108	8	1	6	1	21.1	5.31	5004	1	0	499.747	997.48	2	997.479	0.0008	0	16.88	23	23	0.25	R	DLTDYLMK	I			5	File:20150813HUKUNHUA2.mzXML Scans:8006 RT:28.3633min Charge:2+ Fragmentation:hcd
73	ACTG_HUMAN	Actin, cytoplasmic 2 OS=Homo sapiens GN=ACTG1 PE=1 SV=1	25	42108	8	1	6	1	21.1	5.31	11410	1	0	758.854	1515.69	2	1515.7	-0.0029	0	11.16		22	0.75	K	QEYDESGPSIVHR	K			4	File:20150813HUKUNHUA2.mzXML Scans:2009 RT:16.0427min Charge:2+ Fragmentation:hcd
73	ACTG_HUMAN	Actin, cytoplasmic 2 OS=Homo sapiens GN=ACTG1 PE=1 SV=1	25	42108	8	1	6	1	21.1	5.31	11411	1	0	506.238	1515.69	3	1515.7	-0.0029	0	25.05	15	22	0.03	K	QEYDESGPSIVHR	K			6	File:20150813HUKUNHUA2.mzXML Scans:2001 RT:16.0216min Charge:3+ Fragmentation:hcd
73	ACTG_HUMAN	Actin, cytoplasmic 2 OS=Homo sapiens GN=ACTG1 PE=1 SV=1	25	42108	8	1	6	1	21.1	5.31	12825	2	0	812.41	1622.81	2	1622.83	-0.0283	1	1.48	14	25	14	R	LDLAGRDLTDYLMK	I			2	File:20150813HUKUNHUA2.mzXML Scans:9142 RT:31.1958min Charge:2+ Fragmentation:hcd
73	ACTG_HUMAN	Actin, cytoplasmic 2 OS=Homo sapiens GN=ACTG1 PE=1 SV=1	25	42108	8	1	6	1	21.1	5.31	14810	4	0	597.634	1789.88	3	1789.88	-0.006	0	4.29	20	26	7.7	K	SYELPDGQVITIGNER	F			3	File:20150813HUKUNHUA2.mzXML Scans:7619 RT:27.5540min Charge:3+ Fragmentation:hcd
73	ACTG_HUMAN	Actin, cytoplasmic 2 OS=Homo sapiens GN=ACTG1 PE=1 SV=1	25	42108	8	1	6	1	21.1	5.31	14811	1	0	895.948	1789.88	2	1789.88	-0.0022	0	13.54	20	26	0.93	K	SYELPDGQVITIGNER	F			5	File:20150813HUKUNHUA2.mzXML Scans:7265 RT:26.7277min Charge:2+ Fragmentation:hcd
73	ACTG_HUMAN	Actin, cytoplasmic 2 OS=Homo sapiens GN=ACTG1 PE=1 SV=1	25	42108	8	1	6	1	21.1	5.31	16619	1	1	652.028	1953.06	3	1953.06	0.0063	0	16.99	19	24	0.26	R	VAPEEHPVLLTEAPLNPK	A			5	File:20150813HUKUNHUA2.mzXML Scans:5413 RT:22.9612min Charge:3+ Fragmentation:hcd
73	ACTG_HUMAN	Actin, cytoplasmic 2 OS=Homo sapiens GN=ACTG1 PE=1 SV=1	25	42108	8	1	6	1	21.1	5.31	16945	4	1	661.64	1981.9	3	1981.88	0.019	0	0.21	14	22	8.5	-	MEEEIAALVIDNGSGMCK	A	Oxidation (M)	0.100000000000000000.0	2	File:20150813HUKUNHUA2.mzXML Scans:5083 RT:22.2900min Charge:3+ Fragmentation:hcd	emPAI	0.08
74	POTEE_HUMAN	POTE ankyrin domain family member E OS=Homo sapiens GN=POTEE PE=1 SV=3	25	122882	12	1	10	1	17.8	5.83	6046	6	1	554.28	1106.55	2	1106.53	0.0177	0	2.62	20	26	11	K	MSQELEINK	D	Oxidation (M)	0.100000000.0	2	File:20150813HUKUNHUA2.mzXML Scans:4142 RT:20.5157min Charge:2+ Fragmentation:hcd
74	POTEE_HUMAN	POTE ankyrin domain family member E OS=Homo sapiens GN=POTEE PE=1 SV=3	25	122882	12	1	10	1	17.8	5.83	6778	5	0	589.3	1176.59	2	1176.59	-0.0028	0	3.34	18	26	10	K	EIAALAPSMMK	I	Oxidation (M)	0.00000000010.0	2	File:20150813HUKUNHUA2.mzXML Scans:6716 RT:25.6270min Charge:2+ Fragmentation:hcd
74	POTEE_HUMAN	POTE ankyrin domain family member E OS=Homo sapiens GN=POTEE PE=1 SV=3	25	122882	12	1	10	1	17.8	5.83	11410	1	0	758.854	1515.69	2	1515.7	-0.0029	0	11.16		22	0.75	K	QEYDESGPSIVHR	K			4	File:20150813HUKUNHUA2.mzXML Scans:2009 RT:16.0427min Charge:2+ Fragmentation:hcd
74	POTEE_HUMAN	POTE ankyrin domain family member E OS=Homo sapiens GN=POTEE PE=1 SV=3	25	122882	12	1	10	1	17.8	5.83	11411	1	0	506.238	1515.69	3	1515.7	-0.0029	0	25.05	15	22	0.03	K	QEYDESGPSIVHR	K			6	File:20150813HUKUNHUA2.mzXML Scans:2001 RT:16.0216min Charge:3+ Fragmentation:hcd
74	POTEE_HUMAN	POTE ankyrin domain family member E OS=Homo sapiens GN=POTEE PE=1 SV=3	25	122882	12	1	10	1	17.8	5.83	11744	1	0	768.81	1535.61	2	1535.62	-0.0104	0	3.31		14	0.68	K	SNVGTSGDHDDSAMK	T	Oxidation (M)	0.000000000000010.0	2	File:20150813HUKUNHUA2.mzXML Scans:13472 RT:42.1100min Charge:2+ Fragmentation:hcd
74	POTEE_HUMAN	POTE ankyrin domain family member E OS=Homo sapiens GN=POTEE PE=1 SV=3	25	122882	12	1	10	1	17.8	5.83	14810	4	0	597.634	1789.88	3	1789.88	-0.006	0	4.29	20	26	7.7	K	SYELPDGQVITIGNER	F			3	File:20150813HUKUNHUA2.mzXML Scans:7619 RT:27.5540min Charge:3+ Fragmentation:hcd
74	POTEE_HUMAN	POTE ankyrin domain family member E OS=Homo sapiens GN=POTEE PE=1 SV=3	25	122882	12	1	10	1	17.8	5.83	14811	1	0	895.948	1789.88	2	1789.88	-0.0022	0	13.54	20	26	0.93	K	SYELPDGQVITIGNER	F			5	File:20150813HUKUNHUA2.mzXML Scans:7265 RT:26.7277min Charge:2+ Fragmentation:hcd
74	POTEE_HUMAN	POTE ankyrin domain family member E OS=Homo sapiens GN=POTEE PE=1 SV=3	25	122882	12	1	10	1	17.8	5.83	19176	1	1	749.42	2245.24	3	2245.21	0.0242	2	8.35	17	22	1.3	R	LDLAGRELPDYLMKILTER	G			4	File:20150813HUKUNHUA2.mzXML Scans:7204 RT:26.6005min Charge:3+ Fragmentation:hcd
74	POTEE_HUMAN	POTE ankyrin domain family member E OS=Homo sapiens GN=POTEE PE=1 SV=3	25	122882	12	1	10	1	17.8	5.83	20971	7	0	827.1	2478.28	3	2478.3	-0.0193	2	0.21	14	25	17	-	MVVEVDSMPAASSVKKPFGLRSK	M	Oxidation (M)	0.00000001000000000000000.0	4	File:20150813HUKUNHUA2.mzXML Scans:16528 RT:50.3497min Charge:3+ Fragmentation:hcd
74	POTEE_HUMAN	POTE ankyrin domain family member E OS=Homo sapiens GN=POTEE PE=1 SV=3	25	122882	12	1	10	1	17.8	5.83	23262	2	0	999.42	2995.24	3	2995.22	0.0154	0	5		14	0.47	R	TPESQQFPDTENEEYHSDEQNDTQK	Q			2	File:20150813HUKUNHUA2.mzXML Scans:17599 RT:53.4653min Charge:3+ Fragmentation:hcd
74	POTEE_HUMAN	POTE ankyrin domain family member E OS=Homo sapiens GN=POTEE PE=1 SV=3	25	122882	12	1	10	1	17.8	5.83	24188	1	1	1112.77	3335.29	3	3335.32	-0.0291	2	2.35		13	0.58	K	WCHHCFPCCRGSGKSNVGASGDHDDSAMK	T	Oxidation (M)	0.00000000000000000000000000010.0	2	File:20150813HUKUNHUA2.mzXML Scans:19636 RT:59.0415min Charge:3+ Fragmentation:hcd
74	POTEE_HUMAN	POTE ankyrin domain family member E OS=Homo sapiens GN=POTEE PE=1 SV=3	25	122882	12	1	10	1	17.8	5.83	24640	9	1	1191.57	3571.69	3	3571.7	-0.0155	1	3.02	17	23	5.9	R	EKMTQIMFETFNTPAMYVAIQAVPSLYTSGR	T	3 Oxidation (M)	0.0010001000000001000000000000000.0	2	File:20150813HUKUNHUA2.mzXML Scans:8243 RT:28.8947min Charge:3+ Fragmentation:hcd	emPAI	0.03
75	POTEF_HUMAN	POTE ankyrin domain family member F OS=Homo sapiens GN=POTEF PE=1 SV=2	25	123020	10	1	8	1	13.7	5.83	6778	5	0	589.3	1176.59	2	1176.59	-0.0028	0	3.34	18	26	10	K	EIAALAPSMMK	I	Oxidation (M)	0.00000000010.0	2	File:20150813HUKUNHUA2.mzXML Scans:6716 RT:25.6270min Charge:2+ Fragmentation:hcd
75	POTEF_HUMAN	POTE ankyrin domain family member F OS=Homo sapiens GN=POTEF PE=1 SV=2	25	123020	10	1	8	1	13.7	5.83	11410	1	0	758.854	1515.69	2	1515.7	-0.0029	0	11.16		22	0.75	K	QEYDESGPSIVHR	K			4	File:20150813HUKUNHUA2.mzXML Scans:2009 RT:16.0427min Charge:2+ Fragmentation:hcd
75	POTEF_HUMAN	POTE ankyrin domain family member F OS=Homo sapiens GN=POTEF PE=1 SV=2	25	123020	10	1	8	1	13.7	5.83	11411	1	0	506.238	1515.69	3	1515.7	-0.0029	0	25.05	15	22	0.03	K	QEYDESGPSIVHR	K			6	File:20150813HUKUNHUA2.mzXML Scans:2001 RT:16.0216min Charge:3+ Fragmentation:hcd
75	POTEF_HUMAN	POTE ankyrin domain family member F OS=Homo sapiens GN=POTEF PE=1 SV=2	25	123020	10	1	8	1	13.7	5.83	11744	1	0	768.81	1535.61	2	1535.62	-0.0104	0	3.31		14	0.68	K	SNVGTSGDHDDSAMK	T	Oxidation (M)	0.000000000000010.0	2	File:20150813HUKUNHUA2.mzXML Scans:13472 RT:42.1100min Charge:2+ Fragmentation:hcd
75	POTEF_HUMAN	POTE ankyrin domain family member F OS=Homo sapiens GN=POTEF PE=1 SV=2	25	123020	10	1	8	1	13.7	5.83	14810	4	0	597.634	1789.88	3	1789.88	-0.006	0	4.29	20	26	7.7	K	SYELPDGQVITIGNER	F			3	File:20150813HUKUNHUA2.mzXML Scans:7619 RT:27.5540min Charge:3+ Fragmentation:hcd
75	POTEF_HUMAN	POTE ankyrin domain family member F OS=Homo sapiens GN=POTEF PE=1 SV=2	25	123020	10	1	8	1	13.7	5.83	14811	1	0	895.948	1789.88	2	1789.88	-0.0022	0	13.54	20	26	0.93	K	SYELPDGQVITIGNER	F			5	File:20150813HUKUNHUA2.mzXML Scans:7265 RT:26.7277min Charge:2+ Fragmentation:hcd
75	POTEF_HUMAN	POTE ankyrin domain family member F OS=Homo sapiens GN=POTEF PE=1 SV=2	25	123020	10	1	8	1	13.7	5.83	17070	4	1	665.33	1992.97	3	1993	-0.0297	1	2.15	16	25	12	R	ELPDYLMKILTEHGYR	F	Oxidation (M)	0.0000001000000000.0	2	File:20150813HUKUNHUA2.mzXML Scans:3086 RT:18.4618min Charge:3+ Fragmentation:hcd
75	POTEF_HUMAN	POTE ankyrin domain family member F OS=Homo sapiens GN=POTEF PE=1 SV=2	25	123020	10	1	8	1	13.7	5.83	20971	7	0	827.1	2478.28	3	2478.3	-0.0193	2	0.21	14	25	17	-	MVVEVDSMPAASSVKKPFGLRSK	M	Oxidation (M)	0.00000001000000000000000.0	4	File:20150813HUKUNHUA2.mzXML Scans:16528 RT:50.3497min Charge:3+ Fragmentation:hcd
75	POTEF_HUMAN	POTE ankyrin domain family member F OS=Homo sapiens GN=POTEF PE=1 SV=2	25	123020	10	1	8	1	13.7	5.83	23262	2	0	999.42	2995.24	3	2995.22	0.0154	0	5		14	0.47	R	TPESQQFPDTENEEYHSDEQNDTQK	Q			2	File:20150813HUKUNHUA2.mzXML Scans:17599 RT:53.4653min Charge:3+ Fragmentation:hcd
75	POTEF_HUMAN	POTE ankyrin domain family member F OS=Homo sapiens GN=POTEF PE=1 SV=2	25	123020	10	1	8	1	13.7	5.83	23886	7	1	1064.52	3190.54	3	3190.54	-0.0032	2	1.65	19	24	10	R	DIKEKLCYVALDFEQEMATVASSSSLEK	S			2	File:20150813HUKUNHUA2.mzXML Scans:7554 RT:27.4150min Charge:3+ Fragmentation:hcd	emPAI	0.03
76	ACTBM_HUMAN	Beta-actin-like protein 3 OS=Homo sapiens GN=ACTBL3 PE=1 SV=1	25	42331	5	1	3	1	13.6	5.91	11410	1	0	758.854	1515.69	2	1515.7	-0.0029	0	11.16		22	0.75	K	QEYDESGPSIVHR	K			4	File:20150813HUKUNHUA2.mzXML Scans:2009 RT:16.0427min Charge:2+ Fragmentation:hcd
76	ACTBM_HUMAN	Beta-actin-like protein 3 OS=Homo sapiens GN=ACTBL3 PE=1 SV=1	25	42331	5	1	3	1	13.6	5.91	11411	1	0	506.238	1515.69	3	1515.7	-0.0029	0	25.05	15	22	0.03	K	QEYDESGPSIVHR	K			6	File:20150813HUKUNHUA2.mzXML Scans:2001 RT:16.0216min Charge:3+ Fragmentation:hcd
76	ACTBM_HUMAN	Beta-actin-like protein 3 OS=Homo sapiens GN=ACTBL3 PE=1 SV=1	25	42331	5	1	3	1	13.6	5.91	14810	4	0	597.634	1789.88	3	1789.88	-0.006	0	4.29	20	26	7.7	K	SYELPDGQVITIGNER	F			3	File:20150813HUKUNHUA2.mzXML Scans:7619 RT:27.5540min Charge:3+ Fragmentation:hcd
76	ACTBM_HUMAN	Beta-actin-like protein 3 OS=Homo sapiens GN=ACTBL3 PE=1 SV=1	25	42331	5	1	3	1	13.6	5.91	14811	1	0	895.948	1789.88	2	1789.88	-0.0022	0	13.54	20	26	0.93	K	SYELPDGQVITIGNER	F			5	File:20150813HUKUNHUA2.mzXML Scans:7265 RT:26.7277min Charge:2+ Fragmentation:hcd
76	ACTBM_HUMAN	Beta-actin-like protein 3 OS=Homo sapiens GN=ACTBL3 PE=1 SV=1	25	42331	5	1	3	1	13.6	5.91	20475	4	1	1206.11	2410.21	2	2410.2	0.0103	1	2.38	15	25	9.6	R	KDLYTNTVLSGGTTMYPGIAHR	M	Oxidation (M)	0.0000000000000010000000.0	2	File:20150813HUKUNHUA2.mzXML Scans:6642 RT:25.4933min Charge:2+ Fragmentation:hcd	emPAI	0.08
77	PABP5_HUMAN	Polyadenylate-binding protein 5 OS=Homo sapiens GN=PABPC5 PE=1 SV=1	25	43646	5	1	5	1	16.2	9.55	3653	1	1	426.75	851.485	2	851.486	-0.001	0	24.83		23	0.034	K	AVLDLHGK	S			4	File:20150813HUKUNHUA2.mzXML Scans:2289 RT:16.7955min Charge:2+ Fragmentation:hcd
77	PABP5_HUMAN	Polyadenylate-binding protein 5 OS=Homo sapiens GN=PABPC5 PE=1 SV=1	25	43646	5	1	5	1	16.2	9.55	5935	1	1	1099.54	1098.53	1	1098.54	-0.007	0	4.28	16	23	4.6	R	AIWHMNGVR	L	Oxidation (M)	0.000010000.0	2	File:20150813HUKUNHUA2.mzXML Scans:6526 RT:25.2562min Charge:1+ Fragmentation:hcd
77	PABP5_HUMAN	Polyadenylate-binding protein 5 OS=Homo sapiens GN=PABPC5 PE=1 SV=1	25	43646	5	1	5	1	16.2	9.55	13391	1	1	832.87	1663.73	2	1663.76	-0.0298	0	5.75		19	1.3	K	GFGVVCFSSFEEATK	A			2	File:20150813HUKUNHUA2.mzXML Scans:5372 RT:22.8650min Charge:2+ Fragmentation:hcd
77	PABP5_HUMAN	Polyadenylate-binding protein 5 OS=Homo sapiens GN=PABPC5 PE=1 SV=1	25	43646	5	1	5	1	16.2	9.55	18246	1	1	714.35	2140.03	3	2140.03	-0.0043	1	2.07	14	25	11	R	ATFTNVFVKNIGDDIDDEK	L			2	File:20150813HUKUNHUA2.mzXML Scans:7824 RT:27.9765min Charge:3+ Fragmentation:hcd
77	PABP5_HUMAN	Polyadenylate-binding protein 5 OS=Homo sapiens GN=PABPC5 PE=1 SV=1	25	43646	5	1	5	1	16.2	9.55	22592	1	1	947.12	2838.34	3	2838.34	-0.0009	2	2.61	13	24	8.1	R	AKVMMEVGQGKGFGVVCFSSFEEATK	A	Oxidation (M)	0.00010000000000000000000000.0	3	File:20150813HUKUNHUA2.mzXML Scans:3025 RT:18.3422min Charge:3+ Fragmentation:hcd	emPAI	0.08
78	ROA0_HUMAN	Heterogeneous nuclear ribonucleoprotein A0 OS=Homo sapiens GN=HNRNPA0 PE=1 SV=1	24	30993	3	1	2	1	8.9	9.34	2375	1	1	367.23	732.445	2	732.453	-0.008	0	7.43	19	21	1.4	K	LFVGGLK	G			4	File:20150813HUKUNHUA2.mzXML Scans:3274 RT:18.8653min Charge:2+ Fragmentation:hcd
78	ROA0_HUMAN	Heterogeneous nuclear ribonucleoprotein A0 OS=Homo sapiens GN=HNRNPA0 PE=1 SV=1	24	30993	3	1	2	1	8.9	9.34	2376	2	1	367.234	732.453	2	732.453	-0.0006	0	24.32		20	0.023	K	LFVGGLK	G			4	File:20150813HUKUNHUA2.mzXML Scans:3717 RT:19.7018min Charge:2+ Fragmentation:hcd
78	ROA0_HUMAN	Heterogeneous nuclear ribonucleoprotein A0 OS=Homo sapiens GN=HNRNPA0 PE=1 SV=1	24	30993	3	1	2	1	8.9	9.34	18667	1	1	728.7	2183.08	3	2183.08	-0.0018	1	3.83	16	25	7.9	R	GFGFVYFQNHDAADKAAVVK	F			2	File:20150813HUKUNHUA2.mzXML Scans:5978 RT:24.0963min Charge:3+ Fragmentation:hcd	emPAI	0.11
79	RA1L3_HUMAN	Putative heterogeneous nuclear ribonucleoprotein A1-like 3 OS=Homo sapiens GN=HNRPA1L3 PE=5 SV=1	24	34373	5	1	4	1	17.2	9.23	2375	1	0	367.23	732.445	2	732.453	-0.008	0	7.43	19	21	1.4	K	IFVGGIK	E			4	File:20150813HUKUNHUA2.mzXML Scans:3274 RT:18.8653min Charge:2+ Fragmentation:hcd
79	RA1L3_HUMAN	Putative heterogeneous nuclear ribonucleoprotein A1-like 3 OS=Homo sapiens GN=HNRPA1L3 PE=5 SV=1	24	34373	5	1	4	1	17.2	9.23	2376	2	0	367.234	732.453	2	732.453	-0.0006	0	24.32		20	0.023	K	IFVGGIK	E			4	File:20150813HUKUNHUA2.mzXML Scans:3717 RT:19.7018min Charge:2+ Fragmentation:hcd
79	RA1L3_HUMAN	Putative heterogeneous nuclear ribonucleoprotein A1-like 3 OS=Homo sapiens GN=HNRPA1L3 PE=5 SV=1	24	34373	5	1	4	1	17.2	9.23	11390	7	1	505.591	1513.75	3	1513.77	-0.0239	2	1	20	25	14	M	SKSESPKEPEQLR	K			4	File:20150813HUKUNHUA2.mzXML Scans:3029 RT:18.3523min Charge:3+ Fragmentation:hcd
79	RA1L3_HUMAN	Putative heterogeneous nuclear ribonucleoprotein A1-like 3 OS=Homo sapiens GN=HNRPA1L3 PE=5 SV=1	24	34373	5	1	4	1	17.2	9.23	14752	9	1	892.96	1783.91	2	1783.9	0.0062	0	0.74	16	25	16	K	LFIGGLSFETTDESLR	S			2	File:20150813HUKUNHUA2.mzXML Scans:9386 RT:31.7910min Charge:2+ Fragmentation:hcd
79	RA1L3_HUMAN	Putative heterogeneous nuclear ribonucleoprotein A1-like 3 OS=Homo sapiens GN=HNRPA1L3 PE=5 SV=1	24	34373	5	1	4	1	17.2	9.23	15003	2	1	604.26	1809.76	3	1809.76	0.0014	0	0.3		18	3.3	R	GGGFGGNDNFGHGGNFSGR	G			2	File:20150813HUKUNHUA2.mzXML Scans:5035 RT:22.1930min Charge:3+ Fragmentation:hcd	emPAI	0.1
80	ROA3_HUMAN	Heterogeneous nuclear ribonucleoprotein A3 OS=Homo sapiens GN=HNRNPA3 PE=1 SV=2	24	39799	3	1	2	1	6.3	9.1	2375	1	0	367.23	732.445	2	732.453	-0.008	0	7.43	19	21	1.4	K	IFVGGIK	E			4	File:20150813HUKUNHUA2.mzXML Scans:3274 RT:18.8653min Charge:2+ Fragmentation:hcd
80	ROA3_HUMAN	Heterogeneous nuclear ribonucleoprotein A3 OS=Homo sapiens GN=HNRNPA3 PE=1 SV=2	24	39799	3	1	2	1	6.3	9.1	2376	2	0	367.234	732.453	2	732.453	-0.0006	0	24.32		20	0.023	K	IFVGGIK	E			4	File:20150813HUKUNHUA2.mzXML Scans:3717 RT:19.7018min Charge:2+ Fragmentation:hcd
80	ROA3_HUMAN	Heterogeneous nuclear ribonucleoprotein A3 OS=Homo sapiens GN=HNRNPA3 PE=1 SV=2	24	39799	3	1	2	1	6.3	9.1	17100	4	1	999.49	1996.97	2	1996.96	0.0011	2	0.78	14	25	14	K	KRGFAFVTFDDHDTVDK	I			2	File:20150813HUKUNHUA2.mzXML Scans:7335 RT:26.8963min Charge:2+ Fragmentation:hcd	emPAI	0.08
81	THG1_HUMAN	Probable tRNA(His) guanylyltransferase OS=Homo sapiens GN=THG1L PE=1 SV=2	24	35151	3	1	3	1	11.1	8.11	4795	4	1	490.286	978.558	2	978.54	0.0185	2	1.56	15	23	7.7	K	RKTNWFK	R			4	File:20150813HUKUNHUA2.mzXML Scans:5618 RT:23.3653min Charge:2+ Fragmentation:hcd
81	THG1_HUMAN	Probable tRNA(His) guanylyltransferase OS=Homo sapiens GN=THG1L PE=1 SV=2	24	35151	3	1	3	1	11.1	8.11	8407	2	1	430.884	1289.63	3	1289.65	-0.0223	1	3.13	16	24	7.5	K	EIKLPTEMEGK	K	Oxidation (M)	0.00000001000.0	3	File:20150813HUKUNHUA2.mzXML Scans:4036 RT:20.3015min Charge:3+ Fragmentation:hcd
81	THG1_HUMAN	Probable tRNA(His) guanylyltransferase OS=Homo sapiens GN=THG1L PE=1 SV=2	24	35151	3	1	3	1	11.1	8.11	14533	1	1	881.98	1761.95	2	1761.93	0.0119	1	24.17		24	0.059	K	GTVLIWQKVDEVMTK	E	Oxidation (M)	0.000000000000100.0	3	File:20150813HUKUNHUA2.mzXML Scans:7365 RT:26.9663min Charge:2+ Fragmentation:hcd	emPAI	0.09
82	ONEC2_HUMAN	One cut domain family member 2 OS=Homo sapiens GN=ONECUT2 PE=2 SV=1	24	52677	3	1	3	1	12.8	9.97	14318	1	1	871.42	1740.83	2	1740.85	-0.021	0	24.15	19	24	0.053	M	NPELTMESLGTLHGAR	G	Oxidation (M)	0.0000010000000000.0	3	File:20150813HUKUNHUA2.mzXML Scans:4971 RT:22.0752min Charge:2+ Fragmentation:hcd
82	ONEC2_HUMAN	One cut domain family member 2 OS=Homo sapiens GN=ONECUT2 PE=2 SV=1	24	52677	3	1	3	1	12.8	9.97	15580	3	1	937.45	1872.89	2	1872.86	0.0244	0	3.69	17	25	6.9	K	MLSPNFDAHHTAMLTR	G	2 Oxidation (M)	0.1000000000001000.0	2	File:20150813HUKUNHUA2.mzXML Scans:5470 RT:23.0650min Charge:2+ Fragmentation:hcd
82	ONEC2_HUMAN	One cut domain family member 2 OS=Homo sapiens GN=ONECUT2 PE=2 SV=1	24	52677	3	1	3	1	12.8	9.97	24591	5	1	1176.59	3526.75	3	3526.8	-0.0543	2	0.43	14	24	13	K	RPSKEMQITISQQLGLELTTVSNFFMNARR	R	2 Oxidation (M)	0.000001000000000000000000010000.0	2	File:20150813HUKUNHUA2.mzXML Scans:8275 RT:28.9643min Charge:3+ Fragmentation:hcd	emPAI	0.06
83	ZG16B_HUMAN	Zymogen granule protein 16 homolog B OS=Homo sapiens GN=ZG16B PE=1 SV=3	24	22725	2	1	2	1	7.2	6.74	3349	1	1	412.702	823.39	2	823.39	-0.0008	0	5.61	17	23	2.8	R	YFYFGK	L			3	File:20150813HUKUNHUA2.mzXML Scans:4860 RT:21.8605min Charge:2+ Fragmentation:hcd
83	ZG16B_HUMAN	Zymogen granule protein 16 homolog B OS=Homo sapiens GN=ZG16B PE=1 SV=3	24	22725	2	1	2	1	7.2	6.74	4306	1	1	464.32	926.625	2	926.616	0.009	0	23.75		13	0.0053	R	VSVGLLLVK	S			6	File:20150813HUKUNHUA2.mzXML Scans:6939 RT:26.0605min Charge:2+ Fragmentation:hcd	emPAI	0.15
84	S14L3_HUMAN	SEC14-like protein 3 OS=Homo sapiens GN=SEC14L3 PE=2 SV=1	24	46475	3	1	3	1	9.8	5.79	3744	1	1	432.763	863.511	2	863.512	-0.0004	0	23.7		22	0.036	K	GLLFSVTK	Q			4	File:20150813HUKUNHUA2.mzXML Scans:4295 RT:20.8003min Charge:2+ Fragmentation:hcd
84	S14L3_HUMAN	SEC14-like protein 3 OS=Homo sapiens GN=SEC14L3 PE=2 SV=1	24	46475	3	1	3	1	9.8	5.79	9084	1	1	670.9	1339.79	2	1339.81	-0.0234	2	3.68	15	23	4.4	R	RKIIVLGNNWK	E			2	File:20150813HUKUNHUA2.mzXML Scans:9316 RT:31.6112min Charge:2+ Fragmentation:hcd
84	S14L3_HUMAN	SEC14-like protein 3 OS=Homo sapiens GN=SEC14L3 PE=2 SV=1	24	46475	3	1	3	1	9.8	5.79	20048	6	1	781.39	2341.15	3	2341.19	-0.0394	2	3.94	17	25	7.1	K	KVSFTVEVLLPDEGMQKYDK	E	Oxidation (M)	0.00000000000000100000.0	2	File:20150813HUKUNHUA2.mzXML Scans:8192 RT:28.7675min Charge:3+ Fragmentation:hcd	emPAI	0.07
85	H1X_HUMAN	Histone H1x OS=Homo sapiens GN=H1FX PE=1 SV=1	23	22474	3	0	3	0	21.6	10.76	5371	2	1	521.306	1040.6	2	1040.58	0.014	2	5.71	19	22	2.7	K	KAAPGAAGSRR	A			4	File:20150813HUKUNHUA2.mzXML Scans:4134 RT:20.5030min Charge:2+ Fragmentation:hcd
85	H1X_HUMAN	Histone H1x OS=Homo sapiens GN=H1FX PE=1 SV=1	23	22474	3	0	3	0	21.6	10.76	9005	3	1	666.354	1330.69	2	1330.7	-0.0061	0	1.47	14	26	17	R	GAPAAATAPAPTAHK	A			2	File:20150813HUKUNHUA2.mzXML Scans:10929 RT:35.6812min Charge:2+ Fragmentation:hcd
85	H1X_HUMAN	Histone H1x OS=Homo sapiens GN=H1FX PE=1 SV=1	23	22474	3	0	3	0	21.6	10.76	18500	1	1	722.7	2165.08	3	2165.06	0.0186	1	23.08	21	25	0.093	-	MSVELEEALPVTTAEGMAKK	V	2 Oxidation (M)	0.10000000000000001000.0	3	File:20150813HUKUNHUA2.mzXML Scans:9225 RT:31.3978min Charge:3+ Fragmentation:hcd	emPAI	0.15
86	CTRO_HUMAN	Citron Rho-interacting kinase OS=Homo sapiens GN=CIT PE=1 SV=2	23	233339	18	1	15	1	11.8	6.16	2181	2	1	351.251	700.488	2	700.485	0.0032	1	7.46		16	0.41	K	LLIKSK	E			2	File:20150813HUKUNHUA2.mzXML Scans:10438 RT:34.2953min Charge:2+ Fragmentation:hcd
86	CTRO_HUMAN	Citron Rho-interacting kinase OS=Homo sapiens GN=CIT PE=1 SV=2	23	233339	18	1	15	1	11.8	6.16	2182	1	1	351.252	700.489	2	700.485	0.0048	1	22.92		16	0.012	K	LLIKSK	E			4	File:20150813HUKUNHUA2.mzXML Scans:10228 RT:33.7662min Charge:2+ Fragmentation:hcd
86	CTRO_HUMAN	Citron Rho-interacting kinase OS=Homo sapiens GN=CIT PE=1 SV=2	23	233339	18	1	15	1	11.8	6.16	4908	7	1	495.775	989.535	2	989.525	0.0101	2	0.96	24	27	21	R	RSRTDDLK	W			2	File:20150813HUKUNHUA2.mzXML Scans:6712 RT:25.6207min Charge:2+ Fragmentation:hcd
86	CTRO_HUMAN	Citron Rho-interacting kinase OS=Homo sapiens GN=CIT PE=1 SV=2	23	233339	18	1	15	1	11.8	6.16	5234	1	1	1022.47	1021.47	1	1021.48	-0.0153	0	12.19	17	24	0.77	R	SPFAEGTSAR	T			4	File:20150813HUKUNHUA2.mzXML Scans:5911 RT:23.9688min Charge:1+ Fragmentation:hcd
86	CTRO_HUMAN	Citron Rho-interacting kinase OS=Homo sapiens GN=CIT PE=1 SV=2	23	233339	18	1	15	1	11.8	6.16	10588	1	1	729.86	1457.71	2	1457.7	0.0043	0	3.74	13	25	7	K	ATDHPHPSTPATAR	Q			2	File:20150813HUKUNHUA2.mzXML Scans:6185 RT:24.5268min Charge:2+ Fragmentation:hcd
86	CTRO_HUMAN	Citron Rho-interacting kinase OS=Homo sapiens GN=CIT PE=1 SV=2	23	233339	18	1	15	1	11.8	6.16	11167	1	1	748.884	1495.75	2	1495.76	-0.0098	1	3.73	15	25	8.2	R	LREVSLEHEEQK	L			4	File:20150813HUKUNHUA2.mzXML Scans:4356 RT:20.9133min Charge:2+ Fragmentation:hcd
86	CTRO_HUMAN	Citron Rho-interacting kinase OS=Homo sapiens GN=CIT PE=1 SV=2	23	233339	18	1	15	1	11.8	6.16	11433	3	1	759.414	1516.81	2	1516.8	0.0113	2	1.9	16	26	13	R	VRELQRMLDTEK	Q			2	File:20150813HUKUNHUA2.mzXML Scans:9880 RT:32.9715min Charge:2+ Fragmentation:hcd
86	CTRO_HUMAN	Citron Rho-interacting kinase OS=Homo sapiens GN=CIT PE=1 SV=2	23	233339	18	1	15	1	11.8	6.16	12947	5	1	817.42	1632.83	2	1632.85	-0.0291	1	1.4	14	26	16	K	LIDFLQAKMDQPAK	K	Oxidation (M)	0.00000000100000.0	2	File:20150813HUKUNHUA2.mzXML Scans:6341 RT:24.8470min Charge:2+ Fragmentation:hcd
86	CTRO_HUMAN	Citron Rho-interacting kinase OS=Homo sapiens GN=CIT PE=1 SV=2	23	233339	18	1	15	1	11.8	6.16	13163	3	1	824.92	1647.83	2	1647.8	0.0295	0	4.8	19	27	8.5	R	LMMNQLEEDLVSAR	R			5	File:20150813HUKUNHUA2.mzXML Scans:3754 RT:19.7697min Charge:2+ Fragmentation:hcd
86	CTRO_HUMAN	Citron Rho-interacting kinase OS=Homo sapiens GN=CIT PE=1 SV=2	23	233339	18	1	15	1	11.8	6.16	13510	3	1	836.9	1671.79	2	1671.82	-0.033	1	4.16	18	24	5	K	HAMLEMNARSLQQK	L	Oxidation (M)	0.00000100000000.0	2	File:20150813HUKUNHUA2.mzXML Scans:18625 RT:56.5448min Charge:2+ Fragmentation:hcd
86	CTRO_HUMAN	Citron Rho-interacting kinase OS=Homo sapiens GN=CIT PE=1 SV=2	23	233339	18	1	15	1	11.8	6.16	13707	1	1	844.91	1687.81	2	1687.81	-0.0079	1	2.52	14	25	9.3	K	HAMLEMNARSLQQK	L	2 Oxidation (M)	0.00100100000000.0	2	File:20150813HUKUNHUA2.mzXML Scans:2149 RT:16.4384min Charge:2+ Fragmentation:hcd
86	CTRO_HUMAN	Citron Rho-interacting kinase OS=Homo sapiens GN=CIT PE=1 SV=2	23	233339	18	1	15	1	11.8	6.16	13767	2	1	847.91	1693.81	2	1693.84	-0.0324	1	3.15	16	25	7.8	K	ILSEQKAMINAMDSK	I	Oxidation (M)	0.000000000001000.0	2	File:20150813HUKUNHUA2.mzXML Scans:18618 RT:56.5300min Charge:2+ Fragmentation:hcd
86	CTRO_HUMAN	Citron Rho-interacting kinase OS=Homo sapiens GN=CIT PE=1 SV=2	23	233339	18	1	15	1	11.8	6.16	13770	8	1	847.92	1693.83	2	1693.84	-0.0124	1	3.17	18	25	8.9	K	ILSEQKAMINAMDSK	I	Oxidation (M)	0.000000000001000.0	2	File:20150813HUKUNHUA2.mzXML Scans:18844 RT:57.0528min Charge:2+ Fragmentation:hcd
86	CTRO_HUMAN	Citron Rho-interacting kinase OS=Homo sapiens GN=CIT PE=1 SV=2	23	233339	18	1	15	1	11.8	6.16	14644	2	1	886.991	1771.97	2	1771.94	0.0251	1	5.25	18	25	4.8	K	ASTEATELLQNIRQAK	E			3	File:20150813HUKUNHUA2.mzXML Scans:15900 RT:48.6408min Charge:2+ Fragmentation:hcd
86	CTRO_HUMAN	Citron Rho-interacting kinase OS=Homo sapiens GN=CIT PE=1 SV=2	23	233339	18	1	15	1	11.8	6.16	16270	10	1	642.663	1924.97	3	1924.98	-0.0077	2	0.1	19	25	18	R	SSPNKRGPPTYNEHITK	R			2	File:20150813HUKUNHUA2.mzXML Scans:3781 RT:19.8245min Charge:3+ Fragmentation:hcd
86	CTRO_HUMAN	Citron Rho-interacting kinase OS=Homo sapiens GN=CIT PE=1 SV=2	23	233339	18	1	15	1	11.8	6.16	20879	1	1	821.08	2460.22	3	2460.25	-0.0289	0	3.38	16	25	8.9	K	NHLYLVMEYQPGGDLLSLLNR	Y	Oxidation (M)	0.000000100000000000000.0	2	File:20150813HUKUNHUA2.mzXML Scans:1770 RT:15.2381min Charge:3+ Fragmentation:hcd
86	CTRO_HUMAN	Citron Rho-interacting kinase OS=Homo sapiens GN=CIT PE=1 SV=2	23	233339	18	1	15	1	11.8	6.16	21627	7	1	865.43	2593.27	3	2593.27	0.0022	1	0.13	17	25	16	K	TERSDLEYQLENIQVLYSHEK	V			4	File:20150813HUKUNHUA2.mzXML Scans:8155 RT:28.6895min Charge:3+ Fragmentation:hcd
86	CTRO_HUMAN	Citron Rho-interacting kinase OS=Homo sapiens GN=CIT PE=1 SV=2	23	233339	18	1	15	1	11.8	6.16	25483	1	1	1676.09	5025.25	3	5025.34	-0.0892	1	5.1		18	1.1	K	LPIGTPDYMAPEVLTVMNGDGKGTYGLDCDWWSVGVIAYEMIYGR	S	Oxidation (M)	0.000000000000000000000000000000000000000010000.0	4	File:20150813HUKUNHUA2.mzXML Scans:14829 RT:45.7265min Charge:3+ Fragmentation:hcd	emPAI	0.01
87	RHG29_HUMAN	Rho GTPase-activating protein 29 OS=Homo sapiens GN=ARHGAP29 PE=1 SV=2	23	143514	5	1	4	1	2.5	6.32	2181	2	1	351.251	700.488	2	700.485	0.0032	1	7.46		16	0.41	R	ILLKSK	D			2	File:20150813HUKUNHUA2.mzXML Scans:10438 RT:34.2953min Charge:2+ Fragmentation:hcd
87	RHG29_HUMAN	Rho GTPase-activating protein 29 OS=Homo sapiens GN=ARHGAP29 PE=1 SV=2	23	143514	5	1	4	1	2.5	6.32	2182	1	1	351.252	700.489	2	700.485	0.0048	1	22.92		16	0.012	R	ILLKSK	D			4	File:20150813HUKUNHUA2.mzXML Scans:10228 RT:33.7662min Charge:2+ Fragmentation:hcd
87	RHG29_HUMAN	Rho GTPase-activating protein 29 OS=Homo sapiens GN=ARHGAP29 PE=1 SV=2	23	143514	5	1	4	1	2.5	6.32	3097	1	1	403.18	804.345	2	804.332	0.0131	0	5.26	18	20	1.8	K	SMPDPDK	A	Oxidation (M)	0.0100000.0	2	File:20150813HUKUNHUA2.mzXML Scans:15591 RT:47.6863min Charge:2+ Fragmentation:hcd
87	RHG29_HUMAN	Rho GTPase-activating protein 29 OS=Homo sapiens GN=ARHGAP29 PE=1 SV=2	23	143514	5	1	4	1	2.5	6.32	6298	1	1	566.8	1131.59	2	1131.61	-0.0215	1	8.42	17	27	3.6	R	NMVKLAEATR	T			2	File:20150813HUKUNHUA2.mzXML Scans:2386 RT:17.0125min Charge:2+ Fragmentation:hcd
87	RHG29_HUMAN	Rho GTPase-activating protein 29 OS=Homo sapiens GN=ARHGAP29 PE=1 SV=2	23	143514	5	1	4	1	2.5	6.32	18848	3	1	735.39	2203.15	3	2203.16	-0.016	2	2.46	16	25	11	K	LNLELESTRNMVKLAEATR	T	Oxidation (M)	0.0000000000100000000.0	3	File:20150813HUKUNHUA2.mzXML Scans:7746 RT:27.8362min Charge:3+ Fragmentation:hcd	emPAI	0.02
88	SHAN1_HUMAN	SH3 and multiple ankyrin repeat domains protein 1 OS=Homo sapiens GN=SHANK1 PE=1 SV=2	23	225619	9	1	9	1	6	8.29	6207	4	1	561.31	1120.61	2	1120.62	-0.0186	0	1.5	15	25	14	R	IGIPDLHQTK	C			2	File:20150813HUKUNHUA2.mzXML Scans:6095 RT:24.3360min Charge:2+ Fragmentation:hcd
88	SHAN1_HUMAN	SH3 and multiple ankyrin repeat domains protein 1 OS=Homo sapiens GN=SHANK1 PE=1 SV=2	23	225619	9	1	9	1	6	8.29	7137	2	1	601.793	1201.57	2	1201.56	0.0126	1	0.1	13	23	12	R	REGGWQNEAR	R			4	File:20150813HUKUNHUA2.mzXML Scans:4894 RT:21.9338min Charge:2+ Fragmentation:hcd
88	SHAN1_HUMAN	SH3 and multiple ankyrin repeat domains protein 1 OS=Homo sapiens GN=SHANK1 PE=1 SV=2	23	225619	9	1	9	1	6	8.29	7686	1	1	622.33	1242.65	2	1242.63	0.0138	0	1.95	14	25	12	R	GQGSGAPGSLASVR	G			2	File:20150813HUKUNHUA2.mzXML Scans:7798 RT:27.9308min Charge:2+ Fragmentation:hcd
88	SHAN1_HUMAN	SH3 and multiple ankyrin repeat domains protein 1 OS=Homo sapiens GN=SHANK1 PE=1 SV=2	23	225619	9	1	9	1	6	8.29	9258	7	1	451.257	1350.75	3	1350.74	0.0053	2	2.53	22	24	8.3	K	KRTVYQMALNK	L			2	File:20150813HUKUNHUA2.mzXML Scans:2319 RT:16.8685min Charge:3+ Fragmentation:hcd
88	SHAN1_HUMAN	SH3 and multiple ankyrin repeat domains protein 1 OS=Homo sapiens GN=SHANK1 PE=1 SV=2	23	225619	9	1	9	1	6	8.29	12904	1	1	544.25	1629.73	3	1629.73	-0.0063	0	0.91	13	21	6.3	K	SIDEGMFSAEPYLR	L	Oxidation (M)	0.00000100000000.0	2	File:20150813HUKUNHUA2.mzXML Scans:1856 RT:15.5683min Charge:3+ Fragmentation:hcd
88	SHAN1_HUMAN	SH3 and multiple ankyrin repeat domains protein 1 OS=Homo sapiens GN=SHANK1 PE=1 SV=2	23	225619	9	1	9	1	6	8.29	13473	4	1	835.46	1668.91	2	1668.9	0.0033	2	0.28	14	25	16	R	KLYSAVPGRSFMAVK	S	Oxidation (M)	0.000000000001000.0	2	File:20150813HUKUNHUA2.mzXML Scans:11075 RT:36.0517min Charge:2+ Fragmentation:hcd
88	SHAN1_HUMAN	SH3 and multiple ankyrin repeat domains protein 1 OS=Homo sapiens GN=SHANK1 PE=1 SV=2	23	225619	9	1	9	1	6	8.29	15275	3	1	616.331	1845.97	3	1846	-0.0292	1	0.1	16	26	22	K	IKVLSIGEGGFWEGQVK	G			2	File:20150813HUKUNHUA2.mzXML Scans:7268 RT:26.7325min Charge:3+ Fragmentation:hcd
88	SHAN1_HUMAN	SH3 and multiple ankyrin repeat domains protein 1 OS=Homo sapiens GN=SHANK1 PE=1 SV=2	23	225619	9	1	9	1	6	8.29	15780	1	1	630.28	1887.82	3	1887.8	0.0228	0	22.87	17	20	0.027	R	SMSVPDDAHFSMMVFR	I	2 Oxidation (M)	0.0100000000010000.0	4	File:20150813HUKUNHUA2.mzXML Scans:6345 RT:24.8535min Charge:3+ Fragmentation:hcd
88	SHAN1_HUMAN	SH3 and multiple ankyrin repeat domains protein 1 OS=Homo sapiens GN=SHANK1 PE=1 SV=2	23	225619	9	1	9	1	6	8.29	21039	6	1	830.454	2488.34	3	2488.34	-0.0045	2	1.08	16	23	8.8	R	QVVNMIRQGGNTLMVKVVMVTR	H	Oxidation (M)	0.0000000000000000001000.0	3	File:20150813HUKUNHUA2.mzXML Scans:8788 RT:30.2052min Charge:3+ Fragmentation:hcd	emPAI	0.01
89	SRRM2_HUMAN	Serine/arginine repetitive matrix protein 2 OS=Homo sapiens GN=SRRM2 PE=1 SV=2	22	300179	26	1	25	1	12.1	12.05	2360	4	1	366.72	731.426	2	731.415	0.011	2	10.14		26	2.2	R	SRSARR	G			4	File:20150813HUKUNHUA2.mzXML Scans:5529 RT:23.1897min Charge:2+ Fragmentation:hcd
89	SRRM2_HUMAN	Serine/arginine repetitive matrix protein 2 OS=Homo sapiens GN=SRRM2 PE=1 SV=2	22	300179	26	1	25	1	12.1	12.05	3856	4	1	437.257	872.5	2	872.494	0.0064	2	3.44	18	27	12	R	TTPRRSR	S			4	File:20150813HUKUNHUA2.mzXML Scans:11664 RT:37.5988min Charge:2+ Fragmentation:hcd
89	SRRM2_HUMAN	Serine/arginine repetitive matrix protein 2 OS=Homo sapiens GN=SRRM2 PE=1 SV=2	22	300179	26	1	25	1	12.1	12.05	4486	1	1	474.79	947.566	2	947.567	-0.0002	1	8.3	19	22	1.2	K	APAPRALPR	R			3	File:20150813HUKUNHUA2.mzXML Scans:3697 RT:19.6662min Charge:2+ Fragmentation:hcd
89	SRRM2_HUMAN	Serine/arginine repetitive matrix protein 2 OS=Homo sapiens GN=SRRM2 PE=1 SV=2	22	300179	26	1	25	1	12.1	12.05	4751	6	1	487.78	973.545	2	973.542	0.0037	2	1.55	19	27	19	R	SRTPTTRR	R			2	File:20150813HUKUNHUA2.mzXML Scans:5094 RT:22.3075min Charge:2+ Fragmentation:hcd
89	SRRM2_HUMAN	Serine/arginine repetitive matrix protein 2 OS=Homo sapiens GN=SRRM2 PE=1 SV=2	22	300179	26	1	25	1	12.1	12.05	6778	5	1	589.3	1176.59	2	1176.6	-0.0179	2	3.34	18	26	10	R	MGRSRSPATAK	R	Oxidation (M)	0.10000000000.0	2	File:20150813HUKUNHUA2.mzXML Scans:6716 RT:25.6270min Charge:2+ Fragmentation:hcd
89	SRRM2_HUMAN	Serine/arginine repetitive matrix protein 2 OS=Homo sapiens GN=SRRM2 PE=1 SV=2	22	300179	26	1	25	1	12.1	12.05	6784	1	1	393.213	1176.62	3	1176.6	0.0127	2	4.24	15	26	8.5	R	MGRSRSPATAK	R	Oxidation (M)	0.10000000000.0	4	File:20150813HUKUNHUA2.mzXML Scans:3285 RT:18.8863min Charge:3+ Fragmentation:hcd
89	SRRM2_HUMAN	Serine/arginine repetitive matrix protein 2 OS=Homo sapiens GN=SRRM2 PE=1 SV=2	22	300179	26	1	25	1	12.1	12.05	6797	1	1	589.77	1177.53	2	1177.55	-0.0221	0	2.29	15	22	5.2	R	QSHSSSSPHPK	V			2	File:20150813HUKUNHUA2.mzXML Scans:6130 RT:24.4170min Charge:2+ Fragmentation:hcd
89	SRRM2_HUMAN	Serine/arginine repetitive matrix protein 2 OS=Homo sapiens GN=SRRM2 PE=1 SV=2	22	300179	26	1	25	1	12.1	12.05	6801	4	1	589.807	1177.6	2	1177.61	-0.0101	0	4.44	18	26	8.5	R	EGRPPEPTPAK	R			3	File:20150813HUKUNHUA2.mzXML Scans:3729 RT:19.7253min Charge:2+ Fragmentation:hcd
89	SRRM2_HUMAN	Serine/arginine repetitive matrix protein 2 OS=Homo sapiens GN=SRRM2 PE=1 SV=2	22	300179	26	1	25	1	12.1	12.05	7520	3	1	617.821	1233.63	2	1233.62	0.0095	0	1.54	16	27	18	-	MYNGIGLPTPR	G	Oxidation (M)	0.10000000000.0	2	File:20150813HUKUNHUA2.mzXML Scans:6746 RT:25.6832min Charge:2+ Fragmentation:hcd
89	SRRM2_HUMAN	Serine/arginine repetitive matrix protein 2 OS=Homo sapiens GN=SRRM2 PE=1 SV=2	22	300179	26	1	25	1	12.1	12.05	8293	1	1	641.808	1281.6	2	1281.6	0.0021	0	23.75		23	0.051	R	ENSFGSPLEFR	N			5	File:20150813HUKUNHUA2.mzXML Scans:6408 RT:25.0022min Charge:2+ Fragmentation:hcd
89	SRRM2_HUMAN	Serine/arginine repetitive matrix protein 2 OS=Homo sapiens GN=SRRM2 PE=1 SV=2	22	300179	26	1	25	1	12.1	12.05	8533	1	1	650.864	1299.71	2	1299.71	-0.0008	0	20.37	19	26	0.2	R	TAAALAPASLTSAR	M			6	File:20150813HUKUNHUA2.mzXML Scans:4137 RT:20.5077min Charge:2+ Fragmentation:hcd
89	SRRM2_HUMAN	Serine/arginine repetitive matrix protein 2 OS=Homo sapiens GN=SRRM2 PE=1 SV=2	22	300179	26	1	25	1	12.1	12.05	9287	6	1	678.38	1354.75	2	1354.73	0.0138	1	1.01	20	25	14	R	SAAAKTHTTALAGR	S			2	File:20150813HUKUNHUA2.mzXML Scans:6324 RT:24.8118min Charge:2+ Fragmentation:hcd
89	SRRM2_HUMAN	Serine/arginine repetitive matrix protein 2 OS=Homo sapiens GN=SRRM2 PE=1 SV=2	22	300179	26	1	25	1	12.1	12.05	9567	2	1	691.38	1380.75	2	1380.74	0.0093	0	10.89	24	25	1.4	R	TAVAPSAVNLADPR	T			4	File:20150813HUKUNHUA2.mzXML Scans:4463 RT:21.1080min Charge:2+ Fragmentation:hcd
89	SRRM2_HUMAN	Serine/arginine repetitive matrix protein 2 OS=Homo sapiens GN=SRRM2 PE=1 SV=2	22	300179	26	1	25	1	12.1	12.05	10054	1	1	713.39	1424.77	2	1424.76	0.0031	0	17.22	17	25	0.33	R	TPAIPTAVNLADSR	T			4	File:20150813HUKUNHUA2.mzXML Scans:5898 RT:23.9440min Charge:2+ Fragmentation:hcd
89	SRRM2_HUMAN	Serine/arginine repetitive matrix protein 2 OS=Homo sapiens GN=SRRM2 PE=1 SV=2	22	300179	26	1	25	1	12.1	12.05	10660	2	1	488.28	1461.82	3	1461.81	0.0124	2	3.24	16	23	5.9	R	EGRPPEPTPAKRK	R			4	File:20150813HUKUNHUA2.mzXML Scans:4343 RT:20.8888min Charge:3+ Fragmentation:hcd
89	SRRM2_HUMAN	Serine/arginine repetitive matrix protein 2 OS=Homo sapiens GN=SRRM2 PE=1 SV=2	22	300179	26	1	25	1	12.1	12.05	11944	1	1	774.86	1547.71	2	1547.72	-0.0195	1	3.26	14	22	4.6	R	SSSASSPEMKDGLPR	T			3	File:20150813HUKUNHUA2.mzXML Scans:8225 RT:28.8515min Charge:2+ Fragmentation:hcd
89	SRRM2_HUMAN	Serine/arginine repetitive matrix protein 2 OS=Homo sapiens GN=SRRM2 PE=1 SV=2	22	300179	26	1	25	1	12.1	12.05	12557	2	1	797.97	1593.93	2	1593.92	0.0052	2	1.21	14	21	5	R	SSSPQPKVKAIISPR	Q			2	File:20150813HUKUNHUA2.mzXML Scans:12582 RT:39.9847min Charge:2+ Fragmentation:hcd
89	SRRM2_HUMAN	Serine/arginine repetitive matrix protein 2 OS=Homo sapiens GN=SRRM2 PE=1 SV=2	22	300179	26	1	25	1	12.1	12.05	14087	3	1	860.45	1718.88	2	1718.88	0.001	0	7.5	21	26	3.9	R	SSTGPEPPAPTPLLAER	H			3	File:20150813HUKUNHUA2.mzXML Scans:5695 RT:23.5175min Charge:2+ Fragmentation:hcd
89	SRRM2_HUMAN	Serine/arginine repetitive matrix protein 2 OS=Homo sapiens GN=SRRM2 PE=1 SV=2	22	300179	26	1	25	1	12.1	12.05	15124	1	1	911.994	1821.97	2	1821.96	0.0183	2	3.11	14	24	7.6	K	THTTALAGRSPSPASGRR	G			2	File:20150813HUKUNHUA2.mzXML Scans:7750 RT:27.8427min Charge:2+ Fragmentation:hcd
89	SRRM2_HUMAN	Serine/arginine repetitive matrix protein 2 OS=Homo sapiens GN=SRRM2 PE=1 SV=2	22	300179	26	1	25	1	12.1	12.05	15302	1	1	617.305	1848.89	3	1848.86	0.0308	2	7.52	20	25	3.3	R	ERSSSASSPEMKDGLPR	T	Oxidation (M)	0.00000000001000000.0	6	File:20150813HUKUNHUA2.mzXML Scans:4531 RT:21.2377min Charge:3+ Fragmentation:hcd
89	SRRM2_HUMAN	Serine/arginine repetitive matrix protein 2 OS=Homo sapiens GN=SRRM2 PE=1 SV=2	22	300179	26	1	25	1	12.1	12.05	17164	4	1	669.33	2004.97	3	2004.95	0.0147	2	0.02	14	24	15	R	SSSASSPEMKDGLPRTPSR	R	Oxidation (M)	0.0000000010000000000.0	4	File:20150813HUKUNHUA2.mzXML Scans:3541 RT:19.3750min Charge:3+ Fragmentation:hcd
89	SRRM2_HUMAN	Serine/arginine repetitive matrix protein 2 OS=Homo sapiens GN=SRRM2 PE=1 SV=2	22	300179	26	1	25	1	12.1	12.05	17373	6	1	676	2024.98	3	2025.01	-0.028	2	4.26	20	25	6.2	R	HSLSGSSPGMKDIPRTPSR	G	Oxidation (M)	0.0000000001000000000.0	2	File:20150813HUKUNHUA2.mzXML Scans:7703 RT:27.7293min Charge:3+ Fragmentation:hcd
89	SRRM2_HUMAN	Serine/arginine repetitive matrix protein 2 OS=Homo sapiens GN=SRRM2 PE=1 SV=2	22	300179	26	1	25	1	12.1	12.05	17857	3	1	699.364	2095.07	3	2095.04	0.0334	2	3.32	17	25	8.8	K	MALPPQEDATASPPRQKDK	F	Oxidation (M)	0.1000000000000000000.0	5	File:20150813HUKUNHUA2.mzXML Scans:5954 RT:24.0538min Charge:3+ Fragmentation:hcd
89	SRRM2_HUMAN	Serine/arginine repetitive matrix protein 2 OS=Homo sapiens GN=SRRM2 PE=1 SV=2	22	300179	26	1	25	1	12.1	12.05	22398	3	1	932.438	2794.29	3	2794.29	-0.0013	1	1.9	15	23	7.7	R	TPMSVLQQAGGSMMDGPGPRIPDHQR	T	2 Oxidation (M)	0.00000000000011000000000000.0	2	File:20150813HUKUNHUA2.mzXML Scans:2494 RT:17.2600min Charge:3+ Fragmentation:hcd
89	SRRM2_HUMAN	Serine/arginine repetitive matrix protein 2 OS=Homo sapiens GN=SRRM2 PE=1 SV=2	22	300179	26	1	25	1	12.1	12.05	22647	2	1	951.48	2851.42	3	2851.41	0.0081	0	2.67	15	25	9.2	R	HGGSPQPLATTPLSQEPVNPPSEASPTR	D			3	File:20150813HUKUNHUA2.mzXML Scans:9692 RT:32.5845min Charge:3+ Fragmentation:hcd
89	SRRM2_HUMAN	Serine/arginine repetitive matrix protein 2 OS=Homo sapiens GN=SRRM2 PE=1 SV=2	22	300179	26	1	25	1	12.1	12.05	25037	8	1	1293.31	3876.91	3	3876.88	0.0269	2	1.75	15	22	6.6	R	APSPSSRMGQAPSQSLLPPAQDQPRSPVPSAFSDQSR	C	Oxidation (M)	0.0000000100000000000000000000000000000.0	2	File:20150813HUKUNHUA2.mzXML Scans:13940 RT:43.2090min Charge:3+ Fragmentation:hcd	emPAI	0.03
90	WDR72_HUMAN	WD repeat-containing protein 72 OS=Homo sapiens GN=WDR72 PE=1 SV=1	22	125667	6	1	5	1	5	6.22	2375	6	1	367.23	732.445	2	732.453	-0.008	0	2.7	19	21	4.1	R	LFLVNK	L			5	File:20150813HUKUNHUA2.mzXML Scans:3274 RT:18.8653min Charge:2+ Fragmentation:hcd
90	WDR72_HUMAN	WD repeat-containing protein 72 OS=Homo sapiens GN=WDR72 PE=1 SV=1	22	125667	6	1	5	1	5	6.22	2376	5	1	367.234	732.453	2	732.453	-0.0006	0	21.94		20	0.04	R	LFLVNK	L			6	File:20150813HUKUNHUA2.mzXML Scans:3717 RT:19.7018min Charge:2+ Fragmentation:hcd
90	WDR72_HUMAN	WD repeat-containing protein 72 OS=Homo sapiens GN=WDR72 PE=1 SV=1	22	125667	6	1	5	1	5	6.22	4719	10	1	486.28	970.545	2	970.538	0.0073	1	0.13	20	25	16	K	KMQPKPSR	K			2	File:20150813HUKUNHUA2.mzXML Scans:6577 RT:25.3598min Charge:2+ Fragmentation:hcd
90	WDR72_HUMAN	WD repeat-containing protein 72 OS=Homo sapiens GN=WDR72 PE=1 SV=1	22	125667	6	1	5	1	5	6.22	6773	1	1	589.272	1176.53	2	1176.54	-0.0079	1	0.4	13	22	8.4	R	MESIHNKMR	G	2 Oxidation (M)	0.100000010.0	4	File:20150813HUKUNHUA2.mzXML Scans:5263 RT:22.6328min Charge:2+ Fragmentation:hcd
90	WDR72_HUMAN	WD repeat-containing protein 72 OS=Homo sapiens GN=WDR72 PE=1 SV=1	22	125667	6	1	5	1	5	6.22	12243	2	1	525.26	1572.76	3	1572.78	-0.0216	0	3.55	16	25	7.7	R	NGQFFAGGEVIAAHR	I			2	File:20150813HUKUNHUA2.mzXML Scans:4881 RT:21.9017min Charge:3+ Fragmentation:hcd
90	WDR72_HUMAN	WD repeat-containing protein 72 OS=Homo sapiens GN=WDR72 PE=1 SV=1	22	125667	6	1	5	1	5	6.22	22440	2	1	935.456	2803.35	3	2803.39	-0.0473	2	3.4	16	24	6.8	K	LVNMPLELACRVGSSFRMESIHNK	M	Oxidation (M)	0.000000000000000001000000.0	2	File:20150813HUKUNHUA2.mzXML Scans:6630 RT:25.4703min Charge:3+ Fragmentation:hcd	emPAI	0.03
91	RAP1A_HUMAN	Ras-related protein Rap-1A OS=Homo sapiens GN=RAP1A PE=1 SV=1	22	21316	2	1	2	1	11.4	6.38	4861	1	1	493.305	984.596	2	984.597	-0.0004	0	18.65		24	0.19	K	LVVLGSGGVGK	S			5	File:20150813HUKUNHUA2.mzXML Scans:3748 RT:19.7600min Charge:2+ Fragmentation:hcd
91	RAP1A_HUMAN	Ras-related protein Rap-1A OS=Homo sapiens GN=RAP1A PE=1 SV=1	22	21316	2	1	2	1	11.4	6.38	7922	1	1	629.782	1257.55	2	1257.55	-0.0011	0	21.57		20	0.041	K	YDPTIEDSYR	K			4	File:20150813HUKUNHUA2.mzXML Scans:3475 RT:19.2547min Charge:2+ Fragmentation:hcd	emPAI	0.16
92	DC1L1_HUMAN	Cytoplasmic dynein 1 light intermediate chain 1 OS=Homo sapiens GN=DYNC1LI1 PE=1 SV=3	22	56829	1	0	1	0	1.7	6.01	4444	1	1	472.285	942.555	2	942.561	-0.0056	2	21.53	19	25	0.14	R	SRSKLPAGK	N			4	File:20150813HUKUNHUA2.mzXML Scans:12037 RT:38.6375min Charge:2+ Fragmentation:hcd	emPAI	0.06
93	VTNC_HUMAN	Vitronectin OS=Homo sapiens GN=VTN PE=1 SV=1	21	55069	3	0	3	0	6.5	5.55	2190	1	0	352.194	702.374	2	702.374	-0.0001	0	11.78	15	26	1.6	R	VYFFK	G			3	File:20150813HUKUNHUA2.mzXML Scans:4314 RT:20.8348min Charge:2+ Fragmentation:hcd
93	VTNC_HUMAN	Vitronectin OS=Homo sapiens GN=VTN PE=1 SV=1	21	55069	3	0	3	0	6.5	5.55	10444	1	1	724.868	1447.72	2	1447.72	-0.0034	1	2.76	14	26	12	K	TYLFKGSQYWR	F			2	File:20150813HUKUNHUA2.mzXML Scans:11067 RT:36.0268min Charge:2+ Fragmentation:hcd
93	VTNC_HUMAN	Vitronectin OS=Homo sapiens GN=VTN PE=1 SV=1	21	55069	3	0	3	0	6.5	5.55	13143	1	1	823.912	1645.81	2	1645.81	-0.0002	0	20.66	16	26	0.18	R	DVWGIEGPIDAAFTR	I			6	File:20150813HUKUNHUA2.mzXML Scans:10653 RT:34.8377min Charge:2+ Fragmentation:hcd	emPAI	0.06
94	MD13L_HUMAN	Mediator of RNA polymerase II transcription subunit 13-like OS=Homo sapiens GN=MED13L PE=1 SV=1	20	245355	5	0	5	0	3.7	5.67	11362	1	1	504.62	1510.84	3	1510.84	0.0013	2	20.2	19	24	0.13	R	FSVPTPRTPRTPR	T			4	File:20150813HUKUNHUA2.mzXML Scans:5899 RT:23.9455min Charge:3+ Fragmentation:hcd
94	MD13L_HUMAN	Mediator of RNA polymerase II transcription subunit 13-like OS=Homo sapiens GN=MED13L PE=1 SV=1	20	245355	5	0	5	0	3.7	5.67	12459	5	1	530.281	1587.82	3	1587.81	0.0092	1	0.55	18	26	21	R	CLQANLLCVWRR	D			2	File:20150813HUKUNHUA2.mzXML Scans:7306 RT:26.8188min Charge:3+ Fragmentation:hcd
94	MD13L_HUMAN	Mediator of RNA polymerase II transcription subunit 13-like OS=Homo sapiens GN=MED13L PE=1 SV=1	20	245355	5	0	5	0	3.7	5.67	15509	7	1	623.327	1866.96	3	1866.98	-0.0211	0	3.18	21	25	8.6	K	IPDACLFRPSWAIPPK	I			2	File:20150813HUKUNHUA2.mzXML Scans:3889 RT:20.0273min Charge:3+ Fragmentation:hcd
94	MD13L_HUMAN	Mediator of RNA polymerase II transcription subunit 13-like OS=Homo sapiens GN=MED13L PE=1 SV=1	20	245355	5	0	5	0	3.7	5.67	17104	1	1	666.98	1997.92	3	1997.9	0.0215	0	3.45	14	23	5.3	K	GADVGLYIPDSSNEDQYR	C			3	File:20150813HUKUNHUA2.mzXML Scans:19323 RT:58.2400min Charge:3+ Fragmentation:hcd
94	MD13L_HUMAN	Mediator of RNA polymerase II transcription subunit 13-like OS=Homo sapiens GN=MED13L PE=1 SV=1	20	245355	5	0	5	0	3.7	5.67	21480	3	1	1281.68	2561.35	2	2561.34	0.0069	0	4.25	17	24	5.1	R	TSCLPVHFVVLTQLYNAIMNIL	-	Oxidation (M)	0.0000000000000000001000.0	2	File:20150813HUKUNHUA2.mzXML Scans:8606 RT:29.7703min Charge:2+ Fragmentation:hcd	emPAI	0.01
95	MUC16_HUMAN	Mucin-16 OS=Homo sapiens GN=MUC16 PE=1 SV=2	20	2359682	39	0	35	0	2.9	5.65	2351	1	1	365.73	729.445	2	729.438	0.007	0	8.16	19	26	3.3	K	ITDILR	T			3	File:20150813HUKUNHUA2.mzXML Scans:2759 RT:17.7880min Charge:2+ Fragmentation:hcd
95	MUC16_HUMAN	Mucin-16 OS=Homo sapiens GN=MUC16 PE=1 SV=2	20	2359682	39	0	35	0	2.9	5.65	4234	1	1	457.276	912.537	2	912.539	-0.002	0	20.06	15	24	0.15	R	LASLRPEK	D			4	File:20150813HUKUNHUA2.mzXML Scans:2664 RT:17.6067min Charge:2+ Fragmentation:hcd
95	MUC16_HUMAN	Mucin-16 OS=Homo sapiens GN=MUC16 PE=1 SV=2	20	2359682	39	0	35	0	2.9	5.65	5518	9	1	527.277	1052.54	2	1052.56	-0.0188	0	0.2	20	25	16	R	LFTSPIMTK	S	Oxidation (M)	0.000000100.0	2	File:20150813HUKUNHUA2.mzXML Scans:6770 RT:25.7295min Charge:2+ Fragmentation:hcd
95	MUC16_HUMAN	Mucin-16 OS=Homo sapiens GN=MUC16 PE=1 SV=2	20	2359682	39	0	35	0	2.9	5.65	6991	1	1	596.82	1191.63	2	1191.63	-0.0092	0	3.19	14	26	9.6	R	ISASSVLTESAK	M			2	File:20150813HUKUNHUA2.mzXML Scans:4174 RT:20.5745min Charge:2+ Fragmentation:hcd
95	MUC16_HUMAN	Mucin-16 OS=Homo sapiens GN=MUC16 PE=1 SV=2	20	2359682	39	0	35	0	2.9	5.65	7776	2	1	624.793	1247.57	2	1247.58	-0.0107	0	1.71	14	22	6.2	K	SPTENMLATER	V			2	File:20150813HUKUNHUA2.mzXML Scans:4071 RT:20.3775min Charge:2+ Fragmentation:hcd
95	MUC16_HUMAN	Mucin-16 OS=Homo sapiens GN=MUC16 PE=1 SV=2	20	2359682	39	0	35	0	2.9	5.65	7777	1	1	624.81	1247.61	2	1247.58	0.0239	0	5.12	18	25	5.6	K	SPTENMLATER	V			2	File:20150813HUKUNHUA2.mzXML Scans:2610 RT:17.5015min Charge:2+ Fragmentation:hcd
95	MUC16_HUMAN	Mucin-16 OS=Homo sapiens GN=MUC16 PE=1 SV=2	20	2359682	39	0	35	0	2.9	5.65	8121	1	1	635.306	1268.6	2	1268.61	-0.0131	0	0.66	13	24	12	R	SPSQVSSSHPTR	E			2	File:20150813HUKUNHUA2.mzXML Scans:2238 RT:16.6805min Charge:2+ Fragmentation:hcd
95	MUC16_HUMAN	Mucin-16 OS=Homo sapiens GN=MUC16 PE=1 SV=2	20	2359682	39	0	35	0	2.9	5.65	8122	2	1	635.313	1268.61	2	1268.61	0.0013	0	6.3	19	24	3.6	R	SPSQVSSSHPTR	E			4	File:20150813HUKUNHUA2.mzXML Scans:7797 RT:27.9293min Charge:2+ Fragmentation:hcd
95	MUC16_HUMAN	Mucin-16 OS=Homo sapiens GN=MUC16 PE=1 SV=2	20	2359682	39	0	35	0	2.9	5.65	8262	1	1	640.34	1278.67	2	1278.67	-0.0066	1	5.05	18	26	6.6	K	REPTYFLTPR	L			2	File:20150813HUKUNHUA2.mzXML Scans:6977 RT:26.1322min Charge:2+ Fragmentation:hcd
95	MUC16_HUMAN	Mucin-16 OS=Homo sapiens GN=MUC16 PE=1 SV=2	20	2359682	39	0	35	0	2.9	5.65	8353	5	1	643.335	1284.66	2	1284.65	0.0101	0	4.22	17	25	6.6	R	VTSLFTPVMMK	T	2 Oxidation (M)	0.00000000110.0	2	File:20150813HUKUNHUA2.mzXML Scans:6744 RT:25.6798min Charge:2+ Fragmentation:hcd
95	MUC16_HUMAN	Mucin-16 OS=Homo sapiens GN=MUC16 PE=1 SV=2	20	2359682	39	0	35	0	2.9	5.65	10869	1	1	1477.6	1476.59	1	1476.61	-0.0151	0	1.3		13	0.74	R	YASESMSYPDPSK	A	Oxidation (M)	0.0000010000000.0	2	File:20150813HUKUNHUA2.mzXML Scans:12675 RT:40.1882min Charge:1+ Fragmentation:hcd
95	MUC16_HUMAN	Mucin-16 OS=Homo sapiens GN=MUC16 PE=1 SV=2	20	2359682	39	0	35	0	2.9	5.65	11640	3	1	765.887	1529.76	2	1529.79	-0.0285	1	3.61	19	25	8.2	R	LTRTDGIMEHITK	I	Oxidation (M)	0.0000000100000.0	4	File:20150813HUKUNHUA2.mzXML Scans:4230 RT:20.6800min Charge:2+ Fragmentation:hcd
95	MUC16_HUMAN	Mucin-16 OS=Homo sapiens GN=MUC16 PE=1 SV=2	20	2359682	39	0	35	0	2.9	5.65	11824	1	1	770.85	1539.69	2	1539.71	-0.0238	0	3.02	16	22	4.4	K	ESYSSVPAYSEPPK	V			3	File:20150813HUKUNHUA2.mzXML Scans:3902 RT:20.0482min Charge:2+ Fragmentation:hcd
95	MUC16_HUMAN	Mucin-16 OS=Homo sapiens GN=MUC16 PE=1 SV=2	20	2359682	39	0	35	0	2.9	5.65	12109	2	1	782.42	1562.83	2	1562.82	0.0103	1	2.23	15	26	13	R	TETETTSSLTPKLR	E			2	File:20150813HUKUNHUA2.mzXML Scans:7920 RT:28.1722min Charge:2+ Fragmentation:hcd
95	MUC16_HUMAN	Mucin-16 OS=Homo sapiens GN=MUC16 PE=1 SV=2	20	2359682	39	0	35	0	2.9	5.65	12329	1	1	789.88	1577.75	2	1577.76	-0.0152	0	3.59	16	25	6.9	R	IEMESTSTLTPTPR	E	Oxidation (M)	0.00100000000000.0	3	File:20150813HUKUNHUA2.mzXML Scans:18318 RT:55.7553min Charge:2+ Fragmentation:hcd
95	MUC16_HUMAN	Mucin-16 OS=Homo sapiens GN=MUC16 PE=1 SV=2	20	2359682	39	0	35	0	2.9	5.65	12706	4	1	804.894	1607.77	2	1607.8	-0.0262	0	0.13	14	26	20	R	ATSSTSVTNSTGSALPK	I			2	File:20150813HUKUNHUA2.mzXML Scans:5449 RT:23.0273min Charge:2+ Fragmentation:hcd
95	MUC16_HUMAN	Mucin-16 OS=Homo sapiens GN=MUC16 PE=1 SV=2	20	2359682	39	0	35	0	2.9	5.65	12707	1	1	804.9	1607.79	2	1607.8	-0.0148	0	3.4	15	26	11	R	ATSSTSVTNSTGSALPK	I			2	File:20150813HUKUNHUA2.mzXML Scans:7379 RT:27.0022min Charge:2+ Fragmentation:hcd
95	MUC16_HUMAN	Mucin-16 OS=Homo sapiens GN=MUC16 PE=1 SV=2	20	2359682	39	0	35	0	2.9	5.65	12866	8	1	542.935	1625.78	3	1625.79	-0.0114	0	0.32	17	25	15	R	GPEDVSWPSPLSVEK	N			2	File:20150813HUKUNHUA2.mzXML Scans:5364 RT:22.8522min Charge:3+ Fragmentation:hcd
95	MUC16_HUMAN	Mucin-16 OS=Homo sapiens GN=MUC16 PE=1 SV=2	20	2359682	39	0	35	0	2.9	5.65	14498	2	1	587.317	1758.93	3	1758.96	-0.0335	0	4.8	18	26	7.1	K	ISTSIPLLSSASVLEDK	V			3	File:20150813HUKUNHUA2.mzXML Scans:4130 RT:20.4965min Charge:3+ Fragmentation:hcd
95	MUC16_HUMAN	Mucin-16 OS=Homo sapiens GN=MUC16 PE=1 SV=2	20	2359682	39	0	35	0	2.9	5.65	15230	4	1	920.961	1839.91	2	1839.92	-0.0119	1	3.32	17	25	8.7	R	RGPEDVSWMSPPLLEK	T			2	File:20150813HUKUNHUA2.mzXML Scans:6572 RT:25.3518min Charge:2+ Fragmentation:hcd
95	MUC16_HUMAN	Mucin-16 OS=Homo sapiens GN=MUC16 PE=1 SV=2	20	2359682	39	0	35	0	2.9	5.65	16495	6	1	647.31	1938.91	3	1938.92	-0.0123	0	1.74	17	24	9.2	K	VTSPNVTTSTMEDTTISR	S			2	File:20150813HUKUNHUA2.mzXML Scans:6795 RT:25.7737min Charge:3+ Fragmentation:hcd
95	MUC16_HUMAN	Mucin-16 OS=Homo sapiens GN=MUC16 PE=1 SV=2	20	2359682	39	0	35	0	2.9	5.65	17321	5	1	674.351	2020.03	3	2020.02	0.0117	1	3.85	17	26	8.8	K	FNTTERVLQSLHGPMFK	N	Oxidation (M)	0.00000000000000100.0	2	File:20150813HUKUNHUA2.mzXML Scans:6230 RT:24.6295min Charge:3+ Fragmentation:hcd
95	MUC16_HUMAN	Mucin-16 OS=Homo sapiens GN=MUC16 PE=1 SV=2	20	2359682	39	0	35	0	2.9	5.65	17782	3	1	1042.03	2082.05	2	2082.09	-0.0403	2	1.69	15	26	14	K	EPSISPEIRSTVRNSPWK	T			4	File:20150813HUKUNHUA2.mzXML Scans:14455 RT:44.5310min Charge:2+ Fragmentation:hcd
95	MUC16_HUMAN	Mucin-16 OS=Homo sapiens GN=MUC16 PE=1 SV=2	20	2359682	39	0	35	0	2.9	5.65	18145	2	1	710.38	2128.12	3	2128.09	0.0236	2	2.05	15	25	11	R	TEITSSKRISSSFLAQSMR	S			2	File:20150813HUKUNHUA2.mzXML Scans:3407 RT:19.1217min Charge:3+ Fragmentation:hcd
95	MUC16_HUMAN	Mucin-16 OS=Homo sapiens GN=MUC16 PE=1 SV=2	20	2359682	39	0	35	0	2.9	5.65	18827	6	1	734.403	2200.19	3	2200.14	0.0422	2	1.84	22	24	8.3	R	YIPVKITSPMKTFADSTASK	E	Oxidation (M)	0.00000000010000000000.0	6	File:20150813HUKUNHUA2.mzXML Scans:6063 RT:24.2665min Charge:3+ Fragmentation:hcd
95	MUC16_HUMAN	Mucin-16 OS=Homo sapiens GN=MUC16 PE=1 SV=2	20	2359682	39	0	35	0	2.9	5.65	19191	2	1	750.34	2248	3	2248.01	-0.0098	2	1.11	14	21	5.2	R	YEENMHHPGSRKFNTTER	V	Oxidation (M)	0.000010000000000000.0	2	File:20150813HUKUNHUA2.mzXML Scans:2793 RT:17.8630min Charge:3+ Fragmentation:hcd
95	MUC16_HUMAN	Mucin-16 OS=Homo sapiens GN=MUC16 PE=1 SV=2	20	2359682	39	0	35	0	2.9	5.65	19965	1	1	777.37	2329.09	3	2329.1	-0.0076	1	3.57	16	24	5.6	R	TESSSATLMSTALGSTENTGKEK	L			3	File:20150813HUKUNHUA2.mzXML Scans:3466 RT:19.2365min Charge:3+ Fragmentation:hcd
95	MUC16_HUMAN	Mucin-16 OS=Homo sapiens GN=MUC16 PE=1 SV=2	20	2359682	39	0	35	0	2.9	5.65	20941	1	1	824.751	2471.23	3	2471.18	0.0459	0	3.18	15	26	10	R	THIPDSDQSTMSPDIITEVITR	L	Oxidation (M)	0.0000000000100000000000.0	3	File:20150813HUKUNHUA2.mzXML Scans:3910 RT:20.0648min Charge:3+ Fragmentation:hcd
95	MUC16_HUMAN	Mucin-16 OS=Homo sapiens GN=MUC16 PE=1 SV=2	20	2359682	39	0	35	0	2.9	5.65	21378	2	1	1271.65	2541.29	2	2541.24	0.0487	1	2.25	15	25	10	K	SKLSLTPGLMETSISEETSSATEK	S	Oxidation (M)	0.000000000100000000000000.0	2	File:20150813HUKUNHUA2.mzXML Scans:7944 RT:28.2147min Charge:2+ Fragmentation:hcd
95	MUC16_HUMAN	Mucin-16 OS=Homo sapiens GN=MUC16 PE=1 SV=2	20	2359682	39	0	35	0	2.9	5.65	22444	7	1	935.49	2803.45	3	2803.43	0.0195	2	0.28	18	25	16	R	LTSLRSEKDGAATGVDAICIHHLDPK	S			2	File:20150813HUKUNHUA2.mzXML Scans:7844 RT:28.0160min Charge:3+ Fragmentation:hcd
95	MUC16_HUMAN	Mucin-16 OS=Homo sapiens GN=MUC16 PE=1 SV=2	20	2359682	39	0	35	0	2.9	5.65	22688	5	1	955.11	2862.31	3	2862.26	0.0512	0	3.08	18	22	4.5	K	ATAPMDTTSTMGHTTVSTSMSVSSETTK	I	Oxidation (M)	0.0000100000000000000000000000.0	4	File:20150813HUKUNHUA2.mzXML Scans:12972 RT:40.8788min Charge:3+ Fragmentation:hcd
95	MUC16_HUMAN	Mucin-16 OS=Homo sapiens GN=MUC16 PE=1 SV=2	20	2359682	39	0	35	0	2.9	5.65	23681	7	1	1041.58	3121.72	3	3121.71	0.0038	2	0.17		19	4.2	R	VLQGLLGPMFKNTSVGLLYSGCRLTLLR	S	Oxidation (M)	0.0000000010000000000000000000.0	4	File:20150813HUKUNHUA2.mzXML Scans:13968 RT:43.2693min Charge:3+ Fragmentation:hcd
95	MUC16_HUMAN	Mucin-16 OS=Homo sapiens GN=MUC16 PE=1 SV=2	20	2359682	39	0	35	0	2.9	5.65	24102	2	1	1097.2	3288.58	3	3288.62	-0.0436	1	2.98	16	24	7.3	R	TSIQGTEKPTMSPDTSTRSVTMLSTFAGLTK	S	Oxidation (M)	0.0000000000000000000001000000000.0	2	File:20150813HUKUNHUA2.mzXML Scans:12495 RT:39.7660min Charge:3+ Fragmentation:hcd
95	MUC16_HUMAN	Mucin-16 OS=Homo sapiens GN=MUC16 PE=1 SV=2	20	2359682	39	0	35	0	2.9	5.65	24103	4	1	1097.21	3288.61	3	3288.62	-0.0136	1	0.31	15	24	15	R	TSIQGTEKPTMSPDTSTRSVTMLSTFAGLTK	S	Oxidation (M)	0.0000000000000000000001000000000.0	2	File:20150813HUKUNHUA2.mzXML Scans:13099 RT:41.1458min Charge:3+ Fragmentation:hcd
95	MUC16_HUMAN	Mucin-16 OS=Homo sapiens GN=MUC16 PE=1 SV=2	20	2359682	39	0	35	0	2.9	5.65	24119	1	1	1100.17	3297.49	3	3297.45	0.0361	0	7.31	20	21	1.3	K	ASSWTSESTAQQFSEPQHTQWVETSPSMK	T	Oxidation (M)	0.00000000000000000000000000010.0	2	File:20150813HUKUNHUA2.mzXML Scans:13195 RT:41.4027min Charge:3+ Fragmentation:hcd
95	MUC16_HUMAN	Mucin-16 OS=Homo sapiens GN=MUC16 PE=1 SV=2	20	2359682	39	0	35	0	2.9	5.65	24139	10	1	1104.54	3310.6	3	3310.64	-0.0369	2	1.52	17	24	9.3	R	TEVITSSRTTISGPDHSKMSPYISTETITR	L	Oxidation (M)	0.000000000000000000100000000000.0	2	File:20150813HUKUNHUA2.mzXML Scans:8436 RT:29.3425min Charge:3+ Fragmentation:hcd
95	MUC16_HUMAN	Mucin-16 OS=Homo sapiens GN=MUC16 PE=1 SV=2	20	2359682	39	0	35	0	2.9	5.65	24256	7	1	1132.25	3393.73	3	3393.75	-0.0242	1	1.84	17	24	8.8	R	TSISDLDRPTIAPDISTGMITRLFTSPIMTK	S	Oxidation (M)	0.0000000000000000001000000000000.0	2	File:20150813HUKUNHUA2.mzXML Scans:16745 RT:50.9620min Charge:3+ Fragmentation:hcd
95	MUC16_HUMAN	Mucin-16 OS=Homo sapiens GN=MUC16 PE=1 SV=2	20	2359682	39	0	35	0	2.9	5.65	24318	6	1	1142.59	3424.75	3	3424.69	0.0603	1	0.01	14	24	15	R	KENSTLQEMNSTTESNIILSNVSVGAITEATK	M	Oxidation (M)	0.00000000100000000000000000000000.0	2	File:20150813HUKUNHUA2.mzXML Scans:8426 RT:29.3180min Charge:3+ Fragmentation:hcd
95	MUC16_HUMAN	Mucin-16 OS=Homo sapiens GN=MUC16 PE=1 SV=2	20	2359682	39	0	35	0	2.9	5.65	24638	7	1	1190.58	3568.72	3	3568.72	0.0011	2	2.28	18	24	7.8	R	DNMVSTTMPGSSGITRIEIESMSSLTPGLRETR	T	Oxidation (M)	0.000000000000000000000100000000000.0	2	File:20150813HUKUNHUA2.mzXML Scans:9189 RT:31.3105min Charge:3+ Fragmentation:hcd	emPAI	0
96	ZN596_HUMAN	Zinc finger protein 596 OS=Homo sapiens GN=ZNF596 PE=2 SV=2	20	60128	5	0	5	0	14.9	9.18	5873	1	1	547.27	1092.53	2	1092.51	0.0199	2	19.63	15	25	0.2	R	THTKKAMNM	-	2 Oxidation (M)	0.000000101.0	4	File:20150813HUKUNHUA2.mzXML Scans:2928 RT:18.1427min Charge:2+ Fragmentation:hcd
96	ZN596_HUMAN	Zinc finger protein 596 OS=Homo sapiens GN=ZNF596 PE=2 SV=2	20	60128	5	0	5	0	14.9	9.18	14074	1	1	573.61	1717.81	3	1717.83	-0.0198	0	14.48	17	24	0.48	R	THLGDKPYGCLLCGK	A			4	File:20150813HUKUNHUA2.mzXML Scans:13950 RT:43.2327min Charge:3+ Fragmentation:hcd
96	ZN596_HUMAN	Zinc finger protein 596 OS=Homo sapiens GN=ZNF596 PE=2 SV=2	20	60128	5	0	5	0	14.9	9.18	14357	1	1	582.3	1743.88	3	1743.84	0.0345	0	9.59	18	26	2.4	R	VHTGEKPYVCPLCGK	A			3	File:20150813HUKUNHUA2.mzXML Scans:4416 RT:21.0210min Charge:3+ Fragmentation:hcd
96	ZN596_HUMAN	Zinc finger protein 596 OS=Homo sapiens GN=ZNF596 PE=2 SV=2	20	60128	5	0	5	0	14.9	9.18	18159	4	1	1065.52	2129.03	2	2129.07	-0.037	1	1.55	14	25	12	K	IFSDWLSFNQHKEIHTK	C			2	File:20150813HUKUNHUA2.mzXML Scans:8339 RT:29.0988min Charge:2+ Fragmentation:hcd
96	ZN596_HUMAN	Zinc finger protein 596 OS=Homo sapiens GN=ZNF596 PE=2 SV=2	20	60128	5	0	5	0	14.9	9.18	19584	9	1	767.372	2299.09	3	2299.05	0.0421	1	0.2	16	25	16	R	RHEMIHTGEKPHGCHLCGK	A	Oxidation (M)	0.0001000000000000000.0	2	File:20150813HUKUNHUA2.mzXML Scans:5506 RT:23.1395min Charge:3+ Fragmentation:hcd	emPAI	0.05
97	C8AP2_HUMAN	CASP8-associated protein 2 OS=Homo sapiens GN=CASP8AP2 PE=1 SV=1	20	224858	7	0	6	0	5.2	6.14	9480	5	1	687.33	1372.65	2	1372.65	-0.0063	1	1.68	20	23	8.2	R	CPSSLSNSRTHK	N			3	File:20150813HUKUNHUA2.mzXML Scans:4655 RT:21.4670min Charge:2+ Fragmentation:hcd
97	C8AP2_HUMAN	CASP8-associated protein 2 OS=Homo sapiens GN=CASP8AP2 PE=1 SV=1	20	224858	7	0	6	0	5.2	6.14	9628	1	1	694.84	1387.67	2	1387.64	0.0213	0	11.27	23	24	1	K	EYISCQNTVFK	S			3	File:20150813HUKUNHUA2.mzXML Scans:2977 RT:18.2457min Charge:2+ Fragmentation:hcd
97	C8AP2_HUMAN	CASP8-associated protein 2 OS=Homo sapiens GN=CASP8AP2 PE=1 SV=1	20	224858	7	0	6	0	5.2	6.14	15980	1	1	951.96	1901.9	2	1901.88	0.0262	0	7.77	15	24	2.4	K	ETLDSSLQQTELMDHR	M			3	File:20150813HUKUNHUA2.mzXML Scans:2536 RT:17.3470min Charge:2+ Fragmentation:hcd
97	C8AP2_HUMAN	CASP8-associated protein 2 OS=Homo sapiens GN=CASP8AP2 PE=1 SV=1	20	224858	7	0	6	0	5.2	6.14	19141	9	1	748.35	2242.03	3	2242.04	-0.0155	2	0.71	14	23	10	K	KNFNICFDNIKNSQSEER	S			2	File:20150813HUKUNHUA2.mzXML Scans:3254 RT:18.8263min Charge:3+ Fragmentation:hcd
97	C8AP2_HUMAN	CASP8-associated protein 2 OS=Homo sapiens GN=CASP8AP2 PE=1 SV=1	20	224858	7	0	6	0	5.2	6.14	19142	3	1	748.357	2242.05	3	2242.04	0.0064	2	0.83	14	24	12	K	KNFNICFDNIKNSQSEER	S			2	File:20150813HUKUNHUA2.mzXML Scans:4829 RT:21.8032min Charge:3+ Fragmentation:hcd
97	C8AP2_HUMAN	CASP8-associated protein 2 OS=Homo sapiens GN=CASP8AP2 PE=1 SV=1	20	224858	7	0	6	0	5.2	6.14	20134	1	1	785.73	2354.17	3	2354.16	0.0067	1	19.52	18	25	0.19	K	DVHHSTSLPNLEKEGKPHSDK	R			4	File:20150813HUKUNHUA2.mzXML Scans:6927 RT:26.0343min Charge:3+ Fragmentation:hcd
97	C8AP2_HUMAN	CASP8-associated protein 2 OS=Homo sapiens GN=CASP8AP2 PE=1 SV=1	20	224858	7	0	6	0	5.2	6.14	22978	1	1	1453.17	2904.33	2	2904.27	0.0548	2	4.29	17	22	3.4	K	HCTNGVWSRSHYQVGEGSSNEDSRR	G			2	File:20150813HUKUNHUA2.mzXML Scans:12569 RT:39.9560min Charge:2+ Fragmentation:hcd	emPAI	0.01
98	OGG1_HUMAN	N-glycosylase/DNA lyase OS=Homo sapiens GN=OGG1 PE=1 SV=2	20	39214	3	0	3	0	18.8	8.89	13046	1	1	547.31	1638.91	3	1638.9	0.0128	2	4.04	15	23	4.1	K	LGLGYRARYVSASAR	A			4	File:20150813HUKUNHUA2.mzXML Scans:4984 RT:22.0960min Charge:3+ Fragmentation:hcd
98	OGG1_HUMAN	N-glycosylase/DNA lyase OS=Homo sapiens GN=OGG1 PE=1 SV=2	20	39214	3	0	3	0	18.8	8.89	18990	4	1	741.396	2221.17	3	2221.12	0.0419	1	0.53	14	25	14	R	MGHRTLASTPALWASIPCPR	S			2	File:20150813HUKUNHUA2.mzXML Scans:1995 RT:16.0000min Charge:3+ Fragmentation:hcd
98	OGG1_HUMAN	N-glycosylase/DNA lyase OS=Homo sapiens GN=OGG1 PE=1 SV=2	20	39214	3	0	3	0	18.8	8.89	24638	1	1	1190.58	3568.72	3	3568.76	-0.0407	2	19.5	18	24	0.15	R	LLRQDPIECLFSFICSSNNNIARITGMVER	L	Oxidation (M)	0.000000000000000000000000001000.0	4	File:20150813HUKUNHUA2.mzXML Scans:9189 RT:31.3105min Charge:3+ Fragmentation:hcd	emPAI	0.08
99	ZN726_HUMAN	Zinc finger protein 726 OS=Homo sapiens GN=ZNF726 PE=2 SV=3	19	88177	3	0	3	0	4.9	9.26	3131	1	0	404.23	806.445	2	806.447	-0.0018	1	8.91	19	23	1.5	K	KPFKCK	N			4	File:20150813HUKUNHUA2.mzXML Scans:11008 RT:35.8767min Charge:2+ Fragmentation:hcd
99	ZN726_HUMAN	Zinc finger protein 726 OS=Homo sapiens GN=ZNF726 PE=2 SV=3	19	88177	3	0	3	0	4.9	9.26	10160	1	1	716.86	1431.71	2	1431.71	-0.0092	0	19.37	18	26	0.24	K	AFIWSSNLTEHK	K			3	File:20150813HUKUNHUA2.mzXML Scans:6891 RT:25.9628min Charge:2+ Fragmentation:hcd
99	ZN726_HUMAN	Zinc finger protein 726 OS=Homo sapiens GN=ZNF726 PE=2 SV=3	19	88177	3	0	3	0	4.9	9.26	17822	4	1	697.35	2089.03	3	2089.06	-0.0311	2	3.52	18	25	8.4	K	WEKIGKAFNQSSHLTTDK	I			2	File:20150813HUKUNHUA2.mzXML Scans:4481 RT:21.1450min Charge:3+ Fragmentation:hcd	emPAI	0.04
100	ZN117_HUMAN	Zinc finger protein 117 OS=Homo sapiens GN=ZNF117 PE=2 SV=3	19	46463	4	0	3	0	8.9	9.53	7678	7	1	621.826	1241.64	2	1241.64	-0.0044	2	1.39	20	25	12	K	ISNSNRHKMR	H			2	File:20150813HUKUNHUA2.mzXML Scans:4626 RT:21.4130min Charge:2+ Fragmentation:hcd
100	ZN117_HUMAN	Zinc finger protein 117 OS=Homo sapiens GN=ZNF117 PE=2 SV=3	19	46463	4	0	3	0	8.9	9.53	7929	2	1	629.822	1257.63	2	1257.64	-0.0066	2	2.56	15	25	10	K	ISNSNRHKMR	H	Oxidation (M)	0.0000000010.0	2	File:20150813HUKUNHUA2.mzXML Scans:3174 RT:18.6568min Charge:2+ Fragmentation:hcd
100	ZN117_HUMAN	Zinc finger protein 117 OS=Homo sapiens GN=ZNF117 PE=2 SV=3	19	46463	4	0	3	0	8.9	9.53	10160	1	1	716.86	1431.71	2	1431.73	-0.0204	1	19.37	18	26	0.24	R	AFNWSSTLNKHK	R			3	File:20150813HUKUNHUA2.mzXML Scans:6891 RT:25.9628min Charge:2+ Fragmentation:hcd
100	ZN117_HUMAN	Zinc finger protein 117 OS=Homo sapiens GN=ZNF117 PE=2 SV=3	19	46463	4	0	3	0	8.9	9.53	10494	1	0	726.93	1451.85	2	1451.82	0.0208	2	0.83	13	21	6.2	K	HKVIHTGEKLYK	C			2	File:20150813HUKUNHUA2.mzXML Scans:12900 RT:40.6928min Charge:2+ Fragmentation:hcd	emPAI	0.07
101	ZN682_HUMAN	Zinc finger protein 682 OS=Homo sapiens GN=ZNF682 PE=2 SV=1	19	60376	1	0	1	0	2.4	9.22	10160	1	1	716.86	1431.71	2	1431.71	-0.0092	0	19.37	18	26	0.24	K	AFNWSSILTEHK	R			3	File:20150813HUKUNHUA2.mzXML Scans:6891 RT:25.9628min Charge:2+ Fragmentation:hcd	emPAI	0.05
102	ANR27_HUMAN	Ankyrin repeat domain-containing protein 27 OS=Homo sapiens GN=ANKRD27 PE=1 SV=2	19	118735	6	0	6	0	8.3	6.42	6976	1	1	596.277	1190.54	2	1190.56	-0.0201	0	18.98	14	22	0.12	R	AVADGDLEMVR	Y	Oxidation (M)	0.00000000100.0	7	File:20150813HUKUNHUA2.mzXML Scans:6513 RT:25.2268min Charge:2+ Fragmentation:hcd
102	ANR27_HUMAN	Ankyrin repeat domain-containing protein 27 OS=Homo sapiens GN=ANKRD27 PE=1 SV=2	19	118735	6	0	6	0	8.3	6.42	7251	6	1	605.801	1209.59	2	1209.6	-0.0084	0	8.35		25	2.6	-	MALYDEDLLK	N			4	File:20150813HUKUNHUA2.mzXML Scans:6675 RT:25.5535min Charge:2+ Fragmentation:hcd
102	ANR27_HUMAN	Ankyrin repeat domain-containing protein 27 OS=Homo sapiens GN=ANKRD27 PE=1 SV=2	19	118735	6	0	6	0	8.3	6.42	12521	4	1	796.919	1591.82	2	1591.8	0.0288	0	2.9	20	26	11	R	SVPNLTEGSLHEPGR	Q			2	File:20150813HUKUNHUA2.mzXML Scans:6677 RT:25.5568min Charge:2+ Fragmentation:hcd
102	ANR27_HUMAN	Ankyrin repeat domain-containing protein 27 OS=Homo sapiens GN=ANKRD27 PE=1 SV=2	19	118735	6	0	6	0	8.3	6.42	12780	1	1	809.93	1617.85	2	1617.85	-0.006	0	5.14	15	26	7.5	K	DIGVKPEFSFNIPR	A			3	File:20150813HUKUNHUA2.mzXML Scans:8801 RT:30.2392min Charge:2+ Fragmentation:hcd
102	ANR27_HUMAN	Ankyrin repeat domain-containing protein 27 OS=Homo sapiens GN=ANKRD27 PE=1 SV=2	19	118735	6	0	6	0	8.3	6.42	13783	7	1	565.948	1694.82	3	1694.83	-0.0104	0	0.74	18	25	15	K	TEIPNWMANLSYIK	N	Oxidation (M)	0.00000010000000.0	4	File:20150813HUKUNHUA2.mzXML Scans:3125 RT:18.5375min Charge:3+ Fragmentation:hcd
102	ANR27_HUMAN	Ankyrin repeat domain-containing protein 27 OS=Homo sapiens GN=ANKRD27 PE=1 SV=2	19	118735	6	0	6	0	8.3	6.42	22224	6	1	916.465	2746.37	3	2746.39	-0.013	2	2.01	18	25	11	R	LFLKQRMSLLSQMTSSPTDCLFK	H	Oxidation (M)	0.00000000000010000000000.0	4	File:20150813HUKUNHUA2.mzXML Scans:8135 RT:28.6530min Charge:3+ Fragmentation:hcd	emPAI	0.03
103	NRX1A_HUMAN	Neurexin-1-alpha OS=Homo sapiens GN=NRXN1 PE=1 SV=1	19	164061	3	0	3	0	2.6	5.61	2562	7	1	380.24	758.465	2	758.465	0.0004	0	3.53	23	26	10	K	LTLASVR	E			4	File:20150813HUKUNHUA2.mzXML Scans:2764 RT:17.7993min Charge:2+ Fragmentation:hcd
103	NRX1A_HUMAN	Neurexin-1-alpha OS=Homo sapiens GN=NRXN1 PE=1 SV=1	19	164061	3	0	3	0	2.6	5.61	8410	1	0	645.839	1289.66	2	1289.66	0.0065	2	18.84	18	26	0.31	K	EKQPSSAKSSNK	N			4	File:20150813HUKUNHUA2.mzXML Scans:5090 RT:22.3012min Charge:2+ Fragmentation:hcd
103	NRX1A_HUMAN	Neurexin-1-alpha OS=Homo sapiens GN=NRXN1 PE=1 SV=1	19	164061	3	0	3	0	2.6	5.61	18876	1	1	736.7	2207.08	3	2207.07	0.0107	1	6.59	17	25	4.2	K	DIRQMAEVQSTAGVKPSCSK	E	Oxidation (M)	0.00001000000000000000.0	4	File:20150813HUKUNHUA2.mzXML Scans:8444 RT:29.3685min Charge:3+ Fragmentation:hcd	emPAI	0.02
104	NRX1B_HUMAN	Neurexin-1-beta OS=Homo sapiens GN=NRXN1 PE=2 SV=1	19	46941	2	0	2	0	9.5	7.67	8410	1	0	645.839	1289.66	2	1289.66	0.0065	2	18.84	18	26	0.31	K	EKQPSSAKSSNK	N			4	File:20150813HUKUNHUA2.mzXML Scans:5090 RT:22.3012min Charge:2+ Fragmentation:hcd
104	NRX1B_HUMAN	Neurexin-1-beta OS=Homo sapiens GN=NRXN1 PE=2 SV=1	19	46941	2	0	2	0	9.5	7.67	22238	4	1	918.423	2752.25	3	2752.23	0.0137	2	0.57	15	22	7.6	-	MYQRMLRCGAELGSPGGGGGGGGGGGAGGR	L	Oxidation (M)	0.100000000000000000000000000000.0	4	File:20150813HUKUNHUA2.mzXML Scans:3427 RT:19.1577min Charge:3+ Fragmentation:hcd	emPAI	0.07
105	NCALD_HUMAN	Neurocalcin-delta OS=Homo sapiens GN=NCALD PE=2 SV=2	19	22345	4	0	3	0	35.2	5.23	13391	1	1	832.87	1663.73	2	1663.73	-0.008	1	5.75		19	1.3	R	DCPSGHLSMEEFKK	I			2	File:20150813HUKUNHUA2.mzXML Scans:5372 RT:22.8650min Charge:2+ Fragmentation:hcd
105	NCALD_HUMAN	Neurocalcin-delta OS=Homo sapiens GN=NCALD PE=2 SV=2	19	22345	4	0	3	0	35.2	5.23	23735	1	1	1051.5	3151.48	3	3151.48	-0.0026	0	18.56	16	23	0.17	K	LRPEVMQDLLESTDFTEHEIQEWYK	G	Oxidation (M)	0.0000010000000000000000000.0	5	File:20150813HUKUNHUA2.mzXML Scans:5669 RT:23.4638min Charge:3+ Fragmentation:hcd
105	NCALD_HUMAN	Neurocalcin-delta OS=Homo sapiens GN=NCALD PE=2 SV=2	19	22345	4	0	3	0	35.2	5.23	24145	5	1	1105.21	3312.62	3	3312.6	0.0195	2	2.6	15	24	7.7	K	AEMLEIVQAIYKMVSSVMKMPEDESTPEK	R			2	File:20150813HUKUNHUA2.mzXML Scans:12239 RT:39.1327min Charge:3+ Fragmentation:hcd
105	NCALD_HUMAN	Neurocalcin-delta OS=Homo sapiens GN=NCALD PE=2 SV=2	19	22345	4	0	3	0	35.2	5.23	24183	1	1	1110.52	3328.55	3	3328.59	-0.0451	2	0.89	13	23	8.5	K	AEMLEIVQAIYKMVSSVMKMPEDESTPEK	R	Oxidation (M)	0.00000000000000000001000000000.0	2	File:20150813HUKUNHUA2.mzXML Scans:7267 RT:26.7310min Charge:3+ Fragmentation:hcd	emPAI	0.15
106	DNSL3_HUMAN	Deoxyribonuclease gamma OS=Homo sapiens GN=DNASE1L3 PE=1 SV=1	18	35767	5	0	5	0	21.6	9.35	8836	4	1	440.222	1317.64	3	1317.66	-0.0172	1	3.05	17	25	9.2	K	EQYAFLYKEK	L			4	File:20150813HUKUNHUA2.mzXML Scans:8136 RT:28.6547min Charge:3+ Fragmentation:hcd
106	DNSL3_HUMAN	Deoxyribonuclease gamma OS=Homo sapiens GN=DNASE1L3 PE=1 SV=1	18	35767	5	0	5	0	21.6	9.35	10101	8	1	714.889	1427.76	2	1427.75	0.0114	1	0.01	16	26	21	R	RGITYNYVISSR	L			2	File:20150813HUKUNHUA2.mzXML Scans:6628 RT:25.4670min Charge:2+ Fragmentation:hcd
106	DNSL3_HUMAN	Deoxyribonuclease gamma OS=Homo sapiens GN=DNASE1L3 PE=1 SV=1	18	35767	5	0	5	0	21.6	9.35	14364	4	1	873.49	1744.97	2	1744.94	0.0261	2	1.52	14	24	9.9	K	QEDKNAMDVIVKVIK	R	Oxidation (M)	0.000000100000000.0	2	File:20150813HUKUNHUA2.mzXML Scans:15632 RT:47.8098min Charge:2+ Fragmentation:hcd
106	DNSL3_HUMAN	Deoxyribonuclease gamma OS=Homo sapiens GN=DNASE1L3 PE=1 SV=1	18	35767	5	0	5	0	21.6	9.35	14500	4	1	587.32	1758.94	3	1758.92	0.0149	2	4.35	18	25	7.3	R	ICPILMEKLNRNSR	R	Oxidation (M)	0.00000100000000.0	3	File:20150813HUKUNHUA2.mzXML Scans:6215 RT:24.5937min Charge:3+ Fragmentation:hcd
106	DNSL3_HUMAN	Deoxyribonuclease gamma OS=Homo sapiens GN=DNASE1L3 PE=1 SV=1	18	35767	5	0	5	0	21.6	9.35	22444	1	1	935.49	2803.45	3	2803.41	0.0378	2	18.12	18	25	0.26	R	CDIILVMEIKDSNNRICPILMEK	L			4	File:20150813HUKUNHUA2.mzXML Scans:7844 RT:28.0160min Charge:3+ Fragmentation:hcd	emPAI	0.09
107	TM9S1_HUMAN	Transmembrane 9 superfamily member 1 OS=Homo sapiens GN=TM9SF1 PE=2 SV=2	18	69330	2	0	2	0	6.4	6.7	17834	3	1	698.36	2092.06	3	2092.03	0.0303	0	2.56	17	26	12	K	IGLWTHLDFHLEFHGDR	I			3	File:20150813HUKUNHUA2.mzXML Scans:4192 RT:20.6072min Charge:3+ Fragmentation:hcd
107	TM9S1_HUMAN	Transmembrane 9 superfamily member 1 OS=Homo sapiens GN=TM9SF1 PE=2 SV=2	18	69330	2	0	2	0	6.4	6.7	22019	1	1	895.443	2683.31	3	2683.35	-0.0468	2	18.12	18	25	0.25	R	ENVEKRILCHMQLSSAQVEQLR	Q	Oxidation (M)	0.0000000000100000000000.0	3	File:20150813HUKUNHUA2.mzXML Scans:5815 RT:23.7638min Charge:3+ Fragmentation:hcd	emPAI	0.05
108	APC2_HUMAN	Adenomatous polyposis coli protein 2 OS=Homo sapiens GN=APC2 PE=1 SV=1	18	245966	12	0	12	0	8.3	9.08	8878	1	1	441.227	1320.66	3	1320.64	0.0144	0	0.93	13	26	16	R	GGGAGGAGLHFAGHR	R			4	File:20150813HUKUNHUA2.mzXML Scans:7093 RT:26.3708min Charge:3+ Fragmentation:hcd
108	APC2_HUMAN	Adenomatous polyposis coli protein 2 OS=Homo sapiens GN=APC2 PE=1 SV=1	18	245966	12	0	12	0	8.3	9.08	9266	3	1	676.81	1351.61	2	1351.62	-0.0161	0	1.58	20	22	6	R	VASALSSGSESSDR	S			2	File:20150813HUKUNHUA2.mzXML Scans:3333 RT:18.9755min Charge:2+ Fragmentation:hcd
108	APC2_HUMAN	Adenomatous polyposis coli protein 2 OS=Homo sapiens GN=APC2 PE=1 SV=1	18	245966	12	0	12	0	8.3	9.08	10318	7	1	481.255	1440.74	3	1440.73	0.0179	2	1.88	19	25	12	R	AGAPGAPGAKDARMR	A	Oxidation (M)	0.000000000000010.0	3	File:20150813HUKUNHUA2.mzXML Scans:5991 RT:24.1213min Charge:3+ Fragmentation:hcd
108	APC2_HUMAN	Adenomatous polyposis coli protein 2 OS=Homo sapiens GN=APC2 PE=1 SV=1	18	245966	12	0	12	0	8.3	9.08	10862	2	1	738.863	1475.71	2	1475.71	0.0007	1	0.62	14	25	16	K	EAEKDTSGEAAVAAK	A			4	File:20150813HUKUNHUA2.mzXML Scans:5846 RT:23.8350min Charge:2+ Fragmentation:hcd
108	APC2_HUMAN	Adenomatous polyposis coli protein 2 OS=Homo sapiens GN=APC2 PE=1 SV=1	18	245966	12	0	12	0	8.3	9.08	13182	1	1	550.991	1649.95	3	1649.94	0.0101	2	2.72	13	21	3.4	R	KEMRVLHVLEQIR	A			4	File:20150813HUKUNHUA2.mzXML Scans:9469 RT:32.0015min Charge:3+ Fragmentation:hcd
108	APC2_HUMAN	Adenomatous polyposis coli protein 2 OS=Homo sapiens GN=APC2 PE=1 SV=1	18	245966	12	0	12	0	8.3	9.08	14905	2	1	900.42	1798.83	2	1798.84	-0.0191	1	1.52	14	23	8.2	R	VASALSSGSESSDRSGFR	R			2	File:20150813HUKUNHUA2.mzXML Scans:5583 RT:23.3012min Charge:2+ Fragmentation:hcd
108	APC2_HUMAN	Adenomatous polyposis coli protein 2 OS=Homo sapiens GN=APC2 PE=1 SV=1	18	245966	12	0	12	0	8.3	9.08	15056	4	1	907.956	1813.9	2	1813.88	0.0168	0	0.59	15	25	17	K	TPSSSSSQTSPASQPLPR	K			2	File:20150813HUKUNHUA2.mzXML Scans:3746 RT:19.7568min Charge:2+ Fragmentation:hcd
108	APC2_HUMAN	Adenomatous polyposis coli protein 2 OS=Homo sapiens GN=APC2 PE=1 SV=1	18	245966	12	0	12	0	8.3	9.08	15929	2	1	634.36	1900.06	3	1900.05	0.0078	2	0.3	13	22	8.7	K	VPSPGQQRSRSLHRPAK	T			2	File:20150813HUKUNHUA2.mzXML Scans:7644 RT:27.6080min Charge:3+ Fragmentation:hcd
108	APC2_HUMAN	Adenomatous polyposis coli protein 2 OS=Homo sapiens GN=APC2 PE=1 SV=1	18	245966	12	0	12	0	8.3	9.08	16019	8	1	636.34	1906	3	1905.98	0.0166	1	2.9	22	25	9.2	R	QRPTGRPTSARQAMGHR	H			2	File:20150813HUKUNHUA2.mzXML Scans:6477 RT:25.1430min Charge:3+ Fragmentation:hcd
108	APC2_HUMAN	Adenomatous polyposis coli protein 2 OS=Homo sapiens GN=APC2 PE=1 SV=1	18	245966	12	0	12	0	8.3	9.08	18200	1	1	712.37	2134.09	3	2134.11	-0.0195	1	3.63	14	26	8.9	-	MASSVAPYEQLVRQVEALK	A	Oxidation (M)	0.1000000000000000000.0	2	File:20150813HUKUNHUA2.mzXML Scans:5462 RT:23.0522min Charge:3+ Fragmentation:hcd
108	APC2_HUMAN	Adenomatous polyposis coli protein 2 OS=Homo sapiens GN=APC2 PE=1 SV=1	18	245966	12	0	12	0	8.3	9.08	19992	1	1	778.411	2332.21	3	2332.19	0.021	0	18.1	16	25	0.25	R	EPPGAPAGGQLSLLGSDVDGPSLAK	A			4	File:20150813HUKUNHUA2.mzXML Scans:6295 RT:24.7533min Charge:3+ Fragmentation:hcd
108	APC2_HUMAN	Adenomatous polyposis coli protein 2 OS=Homo sapiens GN=APC2 PE=1 SV=1	18	245966	12	0	12	0	8.3	9.08	21580	3	1	861.433	2581.28	3	2581.32	-0.0405	2	0.86	13	25	15	R	ANAALHNIVFSQPDQGLARKEMR	V	Oxidation (M)	0.00000000000000000000010.0	2	File:20150813HUKUNHUA2.mzXML Scans:6428 RT:25.0382min Charge:3+ Fragmentation:hcd	emPAI	0.01
109	SMAD4_HUMAN	Mothers against decapentaplegic homolog 4 OS=Homo sapiens GN=SMAD4 PE=1 SV=1	18	61199	3	0	3	0	12	6.5	12035	1	1	519.257	1554.75	3	1554.73	0.0202	1	17.92	14	25	0.28	R	MSFVKGWGPDYPR	Q	Oxidation (M)	0.1000000000000.0	4	File:20150813HUKUNHUA2.mzXML Scans:9609 RT:32.3652min Charge:3+ Fragmentation:hcd
109	SMAD4_HUMAN	Mothers against decapentaplegic homolog 4 OS=Homo sapiens GN=SMAD4 PE=1 SV=1	18	61199	3	0	3	0	12	6.5	14198	6	1	865.45	1728.89	2	1728.92	-0.0344	1	2.24	16	26	13	R	APGDAVHKIYPSAYIK	V			2	File:20150813HUKUNHUA2.mzXML Scans:7949 RT:28.2228min Charge:2+ Fragmentation:hcd
109	SMAD4_HUMAN	Mothers against decapentaplegic homolog 4 OS=Homo sapiens GN=SMAD4 PE=1 SV=1	18	61199	3	0	3	0	12	6.5	25230	2	1	1458.41	4372.21	3	4372.23	-0.0266	2	2.06	15	22	5	R	QSIKETPCWIEIHLHRALQLLDEVLHTMPIADPQPLD	-	Oxidation (M)	0.0000000000000000000000000001000000000.0	2	File:20150813HUKUNHUA2.mzXML Scans:9710 RT:32.6177min Charge:3+ Fragmentation:hcd	emPAI	0.05
110	ZNF76_HUMAN	Zinc finger protein 76 OS=Homo sapiens GN=ZNF76 PE=2 SV=2	18	62705	3	0	3	0	9.8	5.66	10164	3	1	478.252	1431.74	3	1431.73	0.002	2	2.72	16	26	13	R	NGKGQQVGDRAFR	C			2	File:20150813HUKUNHUA2.mzXML Scans:2601 RT:17.4870min Charge:3+ Fragmentation:hcd
110	ZNF76_HUMAN	Zinc finger protein 76 OS=Homo sapiens GN=ZNF76 PE=2 SV=2	18	62705	3	0	3	0	9.8	5.66	17429	1	1	1018.45	2034.89	2	2034.88	0.0066	0	17.84	16	20	0.09	R	THTGERPFQCPFEGCGR	S			4	File:20150813HUKUNHUA2.mzXML Scans:7799 RT:27.9325min Charge:2+ Fragmentation:hcd
110	ZNF76_HUMAN	Zinc finger protein 76 OS=Homo sapiens GN=ZNF76 PE=2 SV=2	18	62705	3	0	3	0	9.8	5.66	22179	1	1	911.47	2731.39	3	2731.4	-0.0147	1	8.14	20	24	2.2	M	ESLGLHTVTLSDGTTAYVQQAVKGEK	L			3	File:20150813HUKUNHUA2.mzXML Scans:9302 RT:31.5773min Charge:3+ Fragmentation:hcd	emPAI	0.05
111	ZN143_HUMAN	Zinc finger protein 143 OS=Homo sapiens GN=ZNF143 PE=1 SV=2	18	69709	2	0	2	0	5.5	5.64	17429	1	1	1018.45	2034.89	2	2034.92	-0.0298	1	17.84	16	20	0.09	R	THTGERPFKCPFEGCGR	S			4	File:20150813HUKUNHUA2.mzXML Scans:7799 RT:27.9325min Charge:2+ Fragmentation:hcd
111	ZN143_HUMAN	Zinc finger protein 143 OS=Homo sapiens GN=ZNF143 PE=1 SV=2	18	69709	2	0	2	0	5.5	5.64	17926	2	1	702.31	2103.91	3	2103.92	-0.0119	2	1.66	15	20	3.6	R	CSEDNCTKSFKTSGDLQK	H			3	File:20150813HUKUNHUA2.mzXML Scans:4734 RT:21.6125min Charge:3+ Fragmentation:hcd	emPAI	0.05
112	ASPM_HUMAN	Abnormal spindle-like microcephaly-associated protein OS=Homo sapiens GN=ASPM PE=1 SV=2	18	413189	26	1	24	1	8.7	10.45	2481	1	1	375.742	749.469	2	749.469	-0.0001	0	17.74		16	0.037	K	YLTILK	A			4	File:20150813HUKUNHUA2.mzXML Scans:4268 RT:20.7492min Charge:2+ Fragmentation:hcd
112	ASPM_HUMAN	Abnormal spindle-like microcephaly-associated protein OS=Homo sapiens GN=ASPM PE=1 SV=2	18	413189	26	1	24	1	8.7	10.45	3744	6	1	432.763	863.511	2	863.512	-0.0004	1	0.99		22	6.7	K	KEFLSLK	N			3	File:20150813HUKUNHUA2.mzXML Scans:4295 RT:20.8003min Charge:2+ Fragmentation:hcd
112	ASPM_HUMAN	Abnormal spindle-like microcephaly-associated protein OS=Homo sapiens GN=ASPM PE=1 SV=2	18	413189	26	1	24	1	8.7	10.45	4858	1	1	493.234	984.453	2	984.451	0.0022	0	10.81	17	21	0.64	R	DGHEEALSK	F			2	File:20150813HUKUNHUA2.mzXML Scans:1977 RT:15.9460min Charge:2+ Fragmentation:hcd
112	ASPM_HUMAN	Abnormal spindle-like microcephaly-associated protein OS=Homo sapiens GN=ASPM PE=1 SV=2	18	413189	26	1	24	1	8.7	10.45	5518	10	1	527.277	1052.54	2	1052.55	-0.0087	2	0.02	20	25	17	R	AREAGKHER	I			2	File:20150813HUKUNHUA2.mzXML Scans:6770 RT:25.7295min Charge:2+ Fragmentation:hcd
112	ASPM_HUMAN	Abnormal spindle-like microcephaly-associated protein OS=Homo sapiens GN=ASPM PE=1 SV=2	18	413189	26	1	24	1	8.7	10.45	5908	3	1	548.329	1094.64	2	1094.66	-0.0158	2	0.59	14	21	5.8	R	KQFLLYRK	A			2	File:20150813HUKUNHUA2.mzXML Scans:6614 RT:25.4407min Charge:2+ Fragmentation:hcd
112	ASPM_HUMAN	Abnormal spindle-like microcephaly-associated protein OS=Homo sapiens GN=ASPM PE=1 SV=2	18	413189	26	1	24	1	8.7	10.45	6557	1	1	577.817	1153.62	2	1153.61	0.0097	0	8.49	21	25	2.3	R	VAITEHTEVR	E			3	File:20150813HUKUNHUA2.mzXML Scans:2636 RT:17.5545min Charge:2+ Fragmentation:hcd
112	ASPM_HUMAN	Abnormal spindle-like microcephaly-associated protein OS=Homo sapiens GN=ASPM PE=1 SV=2	18	413189	26	1	24	1	8.7	10.45	8381	2	1	644.799	1287.58	2	1287.57	0.0124	1	1.8	14	22	5.5	K	NMFYDERWK	E			2	File:20150813HUKUNHUA2.mzXML Scans:1872 RT:15.6284min Charge:2+ Fragmentation:hcd
112	ASPM_HUMAN	Abnormal spindle-like microcephaly-associated protein OS=Homo sapiens GN=ASPM PE=1 SV=2	18	413189	26	1	24	1	8.7	10.45	8822	9	1	659.37	1316.73	2	1316.72	0.002	2	0.5	16	25	16	R	KLETQKCAALR	I			2	File:20150813HUKUNHUA2.mzXML Scans:11563 RT:37.3123min Charge:2+ Fragmentation:hcd
112	ASPM_HUMAN	Abnormal spindle-like microcephaly-associated protein OS=Homo sapiens GN=ASPM PE=1 SV=2	18	413189	26	1	24	1	8.7	10.45	8871	4	1	660.86	1319.71	2	1319.71	-0.0044	1	4.94	18	26	7.1	K	AASLIQGYWRR	Y			2	File:20150813HUKUNHUA2.mzXML Scans:10224 RT:33.7563min Charge:2+ Fragmentation:hcd
112	ASPM_HUMAN	Abnormal spindle-like microcephaly-associated protein OS=Homo sapiens GN=ASPM PE=1 SV=2	18	413189	26	1	24	1	8.7	10.45	9212	5	1	450.268	1347.78	3	1347.77	0.0093	2	1.62	16	21	5	R	ATVVSIQRRYR	K			2	File:20150813HUKUNHUA2.mzXML Scans:2742 RT:17.7535min Charge:3+ Fragmentation:hcd
112	ASPM_HUMAN	Abnormal spindle-like microcephaly-associated protein OS=Homo sapiens GN=ASPM PE=1 SV=2	18	413189	26	1	24	1	8.7	10.45	9213	1	1	450.268	1347.78	3	1347.77	0.0096	2	3.61	15	21	3.3	R	ATVVSIQRRYR	K			2	File:20150813HUKUNHUA2.mzXML Scans:2477 RT:17.2242min Charge:3+ Fragmentation:hcd
112	ASPM_HUMAN	Abnormal spindle-like microcephaly-associated protein OS=Homo sapiens GN=ASPM PE=1 SV=2	18	413189	26	1	24	1	8.7	10.45	9214	3	1	450.268	1347.78	3	1347.77	0.0096	2	2.99	19	21	3.8	R	ATVVSIQRRYR	K			4	File:20150813HUKUNHUA2.mzXML Scans:3533 RT:19.3622min Charge:3+ Fragmentation:hcd
112	ASPM_HUMAN	Abnormal spindle-like microcephaly-associated protein OS=Homo sapiens GN=ASPM PE=1 SV=2	18	413189	26	1	24	1	8.7	10.45	11001	8	1	496.268	1485.78	3	1485.78	0.006	1	0.71	21	26	18	K	AVISLQSYFRMR	K	Oxidation (M)	0.000000000010.0	2	File:20150813HUKUNHUA2.mzXML Scans:5042 RT:22.2043min Charge:3+ Fragmentation:hcd
112	ASPM_HUMAN	Abnormal spindle-like microcephaly-associated protein OS=Homo sapiens GN=ASPM PE=1 SV=2	18	413189	26	1	24	1	8.7	10.45	11047	1	1	744.902	1487.79	2	1487.77	0.0193	2	3	15	26	10	R	FRCFQAQKLYK	R			4	File:20150813HUKUNHUA2.mzXML Scans:7994 RT:28.3318min Charge:2+ Fragmentation:hcd
112	ASPM_HUMAN	Abnormal spindle-like microcephaly-associated protein OS=Homo sapiens GN=ASPM PE=1 SV=2	18	413189	26	1	24	1	8.7	10.45	11649	1	1	765.98	1529.95	2	1529.97	-0.0203	2	2.41		14	0.86	R	FLSLKKTAILIQR	K			3	File:20150813HUKUNHUA2.mzXML Scans:13003 RT:40.9485min Charge:2+ Fragmentation:hcd
112	ASPM_HUMAN	Abnormal spindle-like microcephaly-associated protein OS=Homo sapiens GN=ASPM PE=1 SV=2	18	413189	26	1	24	1	8.7	10.45	12038	1	1	778.427	1554.84	2	1554.83	0.005	1	4.95	17	24	5	R	AAVLIQATFRMYR	T	Oxidation (M)	0.0000000000100.0	9	File:20150813HUKUNHUA2.mzXML Scans:6815 RT:25.8220min Charge:2+ Fragmentation:hcd
112	ASPM_HUMAN	Abnormal spindle-like microcephaly-associated protein OS=Homo sapiens GN=ASPM PE=1 SV=2	18	413189	26	1	24	1	8.7	10.45	13618	4	1	840.44	1678.87	2	1678.86	0.0041	1	1.49	17	26	16	R	QHKCAIIIQSYYR	M			2	File:20150813HUKUNHUA2.mzXML Scans:5834 RT:23.8073min Charge:2+ Fragmentation:hcd
112	ASPM_HUMAN	Abnormal spindle-like microcephaly-associated protein OS=Homo sapiens GN=ASPM PE=1 SV=2	18	413189	26	1	24	1	8.7	10.45	13730	9	1	564.28	1689.82	3	1689.82	-0.001	2	0.4	17	25	17	K	MHQSRISYHTMRK	A	Oxidation (M)	0.0000000000100.0	2	File:20150813HUKUNHUA2.mzXML Scans:3225 RT:18.7660min Charge:3+ Fragmentation:hcd
112	ASPM_HUMAN	Abnormal spindle-like microcephaly-associated protein OS=Homo sapiens GN=ASPM PE=1 SV=2	18	413189	26	1	24	1	8.7	10.45	14036	2	1	1715.88	1714.87	1	1714.86	0.0168	0	4.08	17	26	8.2	K	TISLLSCHSDDLINK	K			2	File:20150813HUKUNHUA2.mzXML Scans:14395 RT:44.3857min Charge:1+ Fragmentation:hcd
112	ASPM_HUMAN	Abnormal spindle-like microcephaly-associated protein OS=Homo sapiens GN=ASPM PE=1 SV=2	18	413189	26	1	24	1	8.7	10.45	15875	1	1	632.67	1894.99	3	1895.02	-0.0318	2	5.46	18	25	5	K	AAIVIQVRCRAYYQGK	M			2	File:20150813HUKUNHUA2.mzXML Scans:7833 RT:27.9947min Charge:3+ Fragmentation:hcd
112	ASPM_HUMAN	Abnormal spindle-like microcephaly-associated protein OS=Homo sapiens GN=ASPM PE=1 SV=2	18	413189	26	1	24	1	8.7	10.45	16104	1	1	956.98	1911.95	2	1911.92	0.0272	2	6.37	18	26	4.7	K	KETCVQAGFQDMNIKK	Q	Oxidation (M)	0.0000000000010000.0	2	File:20150813HUKUNHUA2.mzXML Scans:19346 RT:58.2873min Charge:2+ Fragmentation:hcd
112	ASPM_HUMAN	Abnormal spindle-like microcephaly-associated protein OS=Homo sapiens GN=ASPM PE=1 SV=2	18	413189	26	1	24	1	8.7	10.45	16144	3	1	639.361	1915.06	3	1915.08	-0.0186	2	7.31	21	22	1.8	R	KAAVVLQNHYRAFLSAK	H			3	File:20150813HUKUNHUA2.mzXML Scans:6495 RT:25.1847min Charge:3+ Fragmentation:hcd
112	ASPM_HUMAN	Abnormal spindle-like microcephaly-associated protein OS=Homo sapiens GN=ASPM PE=1 SV=2	18	413189	26	1	24	1	8.7	10.45	17147	1	1	1002.6	2003.19	2	2003.15	0.0352	2	1.78		17	1.7	R	AILPAKIAHEHFLMIKR	H	Oxidation (M)	0.00000000000001000.0	2	File:20150813HUKUNHUA2.mzXML Scans:13931 RT:43.1830min Charge:2+ Fragmentation:hcd
112	ASPM_HUMAN	Abnormal spindle-like microcephaly-associated protein OS=Homo sapiens GN=ASPM PE=1 SV=2	18	413189	26	1	24	1	8.7	10.45	17322	2	1	1011.05	2020.09	2	2020.1	-0.0107	2	3.56	16	24	6.7	R	GMQARKMYIHILTSVIK	I	2 Oxidation (M)	0.01000010000000000.0	2	File:20150813HUKUNHUA2.mzXML Scans:9215 RT:31.3740min Charge:2+ Fragmentation:hcd
112	ASPM_HUMAN	Abnormal spindle-like microcephaly-associated protein OS=Homo sapiens GN=ASPM PE=1 SV=2	18	413189	26	1	24	1	8.7	10.45	18345	3	1	717.674	2150	3	2150.03	-0.0254	2	2.27	17	24	8.4	R	EMHRAATFIQSTFRMHR	L	2 Oxidation (M)	0.01000000000000100.0	2	File:20150813HUKUNHUA2.mzXML Scans:3552 RT:19.3963min Charge:3+ Fragmentation:hcd
112	ASPM_HUMAN	Abnormal spindle-like microcephaly-associated protein OS=Homo sapiens GN=ASPM PE=1 SV=2	18	413189	26	1	24	1	8.7	10.45	20824	2	1	818.754	2453.24	3	2453.25	-0.0099	2	6.04	19	25	4.6	K	SRGIELSDEHGNTILSKDIVDR	H			3	File:20150813HUKUNHUA2.mzXML Scans:8547 RT:29.6318min Charge:3+ Fragmentation:hcd	emPAI	0.01
113	FAT4_HUMAN	Protocadherin Fat 4 OS=Homo sapiens GN=FAT4 PE=2 SV=2	18	546285	11	1	11	1	3.4	4.77	2481	1	1	375.742	749.469	2	749.469	-0.0001	0	17.74		16	0.037	K	YITILK	E			4	File:20150813HUKUNHUA2.mzXML Scans:4268 RT:20.7492min Charge:2+ Fragmentation:hcd
113	FAT4_HUMAN	Protocadherin Fat 4 OS=Homo sapiens GN=FAT4 PE=2 SV=2	18	546285	11	1	11	1	3.4	4.77	3620	1	1	425.245	848.476	2	848.487	-0.0112	1	8.76	18	25	2.2	K	REYLLR	Q			3	File:20150813HUKUNHUA2.mzXML Scans:3656 RT:19.5893min Charge:2+ Fragmentation:hcd
113	FAT4_HUMAN	Protocadherin Fat 4 OS=Homo sapiens GN=FAT4 PE=2 SV=2	18	546285	11	1	11	1	3.4	4.77	6427	4	1	572.33	1142.65	2	1142.67	-0.0205	1	0.11	14	26	23	K	LIRVTAIDDK	D			2	File:20150813HUKUNHUA2.mzXML Scans:19588 RT:58.9175min Charge:2+ Fragmentation:hcd
113	FAT4_HUMAN	Protocadherin Fat 4 OS=Homo sapiens GN=FAT4 PE=2 SV=2	18	546285	11	1	11	1	3.4	4.77	8395	7	1	430.567	1288.68	3	1288.7	-0.0208	2	1.34	19	26	17	R	RSFRLDPVSGR	L			4	File:20150813HUKUNHUA2.mzXML Scans:5554 RT:23.2380min Charge:3+ Fragmentation:hcd
113	FAT4_HUMAN	Protocadherin Fat 4 OS=Homo sapiens GN=FAT4 PE=2 SV=2	18	546285	11	1	11	1	3.4	4.77	8818	3	1	659.358	1316.7	2	1316.68	0.0187	0	2.89	16	26	12	K	SVTPDTALSLEGK	G			2	File:20150813HUKUNHUA2.mzXML Scans:4133 RT:20.5013min Charge:2+ Fragmentation:hcd
113	FAT4_HUMAN	Protocadherin Fat 4 OS=Homo sapiens GN=FAT4 PE=2 SV=2	18	546285	11	1	11	1	3.4	4.77	13461	8	1	834.93	1667.85	2	1667.83	0.0201	0	0.65	17	25	17	R	EEVSNYTLTVVATDK	G			2	File:20150813HUKUNHUA2.mzXML Scans:5438 RT:23.0055min Charge:2+ Fragmentation:hcd
113	FAT4_HUMAN	Protocadherin Fat 4 OS=Homo sapiens GN=FAT4 PE=2 SV=2	18	546285	11	1	11	1	3.4	4.77	15190	6	1	918.425	1834.84	2	1834.87	-0.0349	2	1.4	16	25	14	R	SSSEEDCRRPLSRTR	N			2	File:20150813HUKUNHUA2.mzXML Scans:3916 RT:20.0745min Charge:2+ Fragmentation:hcd
113	FAT4_HUMAN	Protocadherin Fat 4 OS=Homo sapiens GN=FAT4 PE=2 SV=2	18	546285	11	1	11	1	3.4	4.77	16519	1	1	971.48	1940.95	2	1940.93	0.0193	1	13.92	22	25	0.68	K	YSLLVRADDGLQSSDMR	I	Oxidation (M)	0.00000000000000010.0	3	File:20150813HUKUNHUA2.mzXML Scans:9426 RT:31.8860min Charge:2+ Fragmentation:hcd
113	FAT4_HUMAN	Protocadherin Fat 4 OS=Homo sapiens GN=FAT4 PE=2 SV=2	18	546285	11	1	11	1	3.4	4.77	21578	3	1	861.42	2581.24	3	2581.25	-0.0101	1	6.82	20	25	3.5	R	YRLQDEGTPFQMDPETGLITVR	E	Oxidation (M)	0.0000000000010000000000.0	2	File:20150813HUKUNHUA2.mzXML Scans:6780 RT:25.7457min Charge:3+ Fragmentation:hcd
113	FAT4_HUMAN	Protocadherin Fat 4 OS=Homo sapiens GN=FAT4 PE=2 SV=2	18	546285	11	1	11	1	3.4	4.77	21951	2	1	890.08	2667.22	3	2667.18	0.0423	1	1.09	14	22	6.6	K	GSENVAFDDPDNIPPYGDDMTVRK	Q	Oxidation (M)	0.000000000000000000010000.0	2	File:20150813HUKUNHUA2.mzXML Scans:15115 RT:46.4078min Charge:3+ Fragmentation:hcd
113	FAT4_HUMAN	Protocadherin Fat 4 OS=Homo sapiens GN=FAT4 PE=2 SV=2	18	546285	11	1	11	1	3.4	4.77	24656	7	1	1198.6	3592.78	3	3592.78	-0.0038	1	0.99	15	24	11	R	YSIMDASLPFTINPSTGDIVISRPLNREDTDR	Y			2	File:20150813HUKUNHUA2.mzXML Scans:6745 RT:25.6815min Charge:3+ Fragmentation:hcd	emPAI	0.01
114	SPTN2_HUMAN	Spectrin beta chain, brain 2 OS=Homo sapiens GN=SPTBN2 PE=1 SV=2	17	272496	11	0	11	0	6.1	5.79	3513	1	1	420.691	839.368	2	839.377	-0.0093	0	0.09	13	20	5.8	R	AQSEYSR	L			2	File:20150813HUKUNHUA2.mzXML Scans:3346 RT:19.0043min Charge:2+ Fragmentation:hcd
114	SPTN2_HUMAN	Spectrin beta chain, brain 2 OS=Homo sapiens GN=SPTBN2 PE=1 SV=2	17	272496	11	0	11	0	6.1	5.79	3561	4	1	422.241	842.467	2	842.472	-0.0048	1	3.14	17	25	9.5	K	LRANNQK	V			2	File:20150813HUKUNHUA2.mzXML Scans:2224 RT:16.6451min Charge:2+ Fragmentation:hcd
114	SPTN2_HUMAN	Spectrin beta chain, brain 2 OS=Homo sapiens GN=SPTBN2 PE=1 SV=2	17	272496	11	0	11	0	6.1	5.79	8211	2	1	638.819	1275.62	2	1275.61	0.0132	1	0.12	13	25	19	R	QETAEKWQEK	M			2	File:20150813HUKUNHUA2.mzXML Scans:5040 RT:22.2010min Charge:2+ Fragmentation:hcd
114	SPTN2_HUMAN	Spectrin beta chain, brain 2 OS=Homo sapiens GN=SPTBN2 PE=1 SV=2	17	272496	11	0	11	0	6.1	5.79	10589	2	1	729.86	1457.71	2	1457.7	0.0044	1	4.81	18	25	5.5	R	HYEELQARAGER	A			2	File:20150813HUKUNHUA2.mzXML Scans:2771 RT:17.8138min Charge:2+ Fragmentation:hcd
114	SPTN2_HUMAN	Spectrin beta chain, brain 2 OS=Homo sapiens GN=SPTBN2 PE=1 SV=2	17	272496	11	0	11	0	6.1	5.79	13698	3	1	843.945	1685.88	2	1685.88	-0.0086	2	0.18	15	25	19	R	EGRLISDINKAWER	L			2	File:20150813HUKUNHUA2.mzXML Scans:9340 RT:31.6728min Charge:2+ Fragmentation:hcd
114	SPTN2_HUMAN	Spectrin beta chain, brain 2 OS=Homo sapiens GN=SPTBN2 PE=1 SV=2	17	272496	11	0	11	0	6.1	5.79	14033	3	1	857.977	1713.94	2	1713.93	0.0137	1	1.41	15	25	12	R	DVSSADLVIKNQQGIK	A			2	File:20150813HUKUNHUA2.mzXML Scans:8603 RT:29.7655min Charge:2+ Fragmentation:hcd
114	SPTN2_HUMAN	Spectrin beta chain, brain 2 OS=Homo sapiens GN=SPTBN2 PE=1 SV=2	17	272496	11	0	11	0	6.1	5.79	15438	4	1	621.323	1860.95	3	1860.98	-0.0337	2	1.06	19	26	16	R	VGDLYSDLRDGRNLLR	L			4	File:20150813HUKUNHUA2.mzXML Scans:4212 RT:20.6470min Charge:3+ Fragmentation:hcd
114	SPTN2_HUMAN	Spectrin beta chain, brain 2 OS=Homo sapiens GN=SPTBN2 PE=1 SV=2	17	272496	11	0	11	0	6.1	5.79	17211	2	1	671.328	2010.96	3	2010.97	-0.0081	0	3.12	16	25	8.8	R	HMQAVAEAWAQLQGSSAAR	R			4	File:20150813HUKUNHUA2.mzXML Scans:8711 RT:30.0310min Charge:3+ Fragmentation:hcd
114	SPTN2_HUMAN	Spectrin beta chain, brain 2 OS=Homo sapiens GN=SPTBN2 PE=1 SV=2	17	272496	11	0	11	0	6.1	5.79	17545	8	1	1028.49	2054.97	2	2054.95	0.0141	2	0.21	15	24	14	K	AEIEARADRFSSCIDMGK	E			4	File:20150813HUKUNHUA2.mzXML Scans:7229 RT:26.6490min Charge:2+ Fragmentation:hcd
114	SPTN2_HUMAN	Spectrin beta chain, brain 2 OS=Homo sapiens GN=SPTBN2 PE=1 SV=2	17	272496	11	0	11	0	6.1	5.79	18528	1	1	723.35	2167.03	3	2167.07	-0.0423	1	17.38	17	24	0.29	R	HMQAVAEAWAQLQGSSAARR	Q			3	File:20150813HUKUNHUA2.mzXML Scans:9151 RT:31.2217min Charge:3+ Fragmentation:hcd
114	SPTN2_HUMAN	Spectrin beta chain, brain 2 OS=Homo sapiens GN=SPTBN2 PE=1 SV=2	17	272496	11	0	11	0	6.1	5.79	23245	3	1	996.47	2986.39	3	2986.39	0.0029	1	1.81	14	23	8.2	R	RHCAYEHDIQALSPQVQQVQDDGHR	L			2	File:20150813HUKUNHUA2.mzXML Scans:10917 RT:35.6467min Charge:3+ Fragmentation:hcd	emPAI	0.01
115	SIRB1_HUMAN	Signal-regulatory protein beta-1 OS=Homo sapiens GN=SIRPB1 PE=1 SV=4	17	43658	3	0	3	0	13.8	6.07	7759	9	1	624.34	1246.67	2	1246.65	0.0137	0	0.17	17	26	21	K	SVSVAAGESATLR	C			3	File:20150813HUKUNHUA2.mzXML Scans:7657 RT:27.6362min Charge:2+ Fragmentation:hcd
115	SIRB1_HUMAN	Signal-regulatory protein beta-1 OS=Homo sapiens GN=SIRPB1 PE=1 SV=4	17	43658	3	0	3	0	13.8	6.07	18305	1	1	716.33	2145.97	3	2145.95	0.0143	0	17.37	16	22	0.15	R	ATPEHTVSFTCESHGFSPR	D			4	File:20150813HUKUNHUA2.mzXML Scans:6216 RT:24.5952min Charge:3+ Fragmentation:hcd
115	SIRB1_HUMAN	Signal-regulatory protein beta-1 OS=Homo sapiens GN=SIRPB1 PE=1 SV=4	17	43658	3	0	3	0	13.8	6.07	21537	2	1	858.46	2572.36	3	2572.41	-0.048	0	3.55	16	24	6.3	-	MPVPASWPHLPSPFLLMTLLLGR	L			2	File:20150813HUKUNHUA2.mzXML Scans:7071 RT:26.3238min Charge:3+ Fragmentation:hcd	emPAI	0.08
116	SAPS2_HUMAN	Serine/threonine-protein phosphatase 6 regulatory subunit 2 OS=Homo sapiens GN=SAPS2 PE=1 SV=2	17	106358	7	0	6	0	12.3	4.74	12641	1	1	801.433	1600.85	2	1600.82	0.0307	0	0.15	13	26	22	R	SYAVSSSVLHGIEPR	L			2	File:20150813HUKUNHUA2.mzXML Scans:7045 RT:26.2745min Charge:2+ Fragmentation:hcd
116	SAPS2_HUMAN	Serine/threonine-protein phosphatase 6 regulatory subunit 2 OS=Homo sapiens GN=SAPS2 PE=1 SV=2	17	106358	7	0	6	0	12.3	4.74	15307	2	1	925.49	1848.97	2	1848.93	0.0324	1	1.77	14	26	14	R	RVGTEGLVDSFSQGLER	S			2	File:20150813HUKUNHUA2.mzXML Scans:9433 RT:31.9010min Charge:2+ Fragmentation:hcd
116	SAPS2_HUMAN	Serine/threonine-protein phosphatase 6 regulatory subunit 2 OS=Homo sapiens GN=SAPS2 PE=1 SV=2	17	106358	7	0	6	0	12.3	4.74	16020	8	1	636.34	1906	3	1906.01	-0.0079	1	0.32	15	25	17	R	QDVLHWLNEEKVIQR	L			4	File:20150813HUKUNHUA2.mzXML Scans:5422 RT:22.9757min Charge:3+ Fragmentation:hcd
116	SAPS2_HUMAN	Serine/threonine-protein phosphatase 6 regulatory subunit 2 OS=Homo sapiens GN=SAPS2 PE=1 SV=2	17	106358	7	0	6	0	12.3	4.74	20883	2	1	821.39	2461.15	3	2461.15	-0.0043	2	6.46	19	24	3.2	R	CAARVMARPRFGAPHASESCSK	N	Oxidation (M)	0.0000010000000000000000.0	2	File:20150813HUKUNHUA2.mzXML Scans:9022 RT:30.8597min Charge:3+ Fragmentation:hcd
116	SAPS2_HUMAN	Serine/threonine-protein phosphatase 6 regulatory subunit 2 OS=Homo sapiens GN=SAPS2 PE=1 SV=2	17	106358	7	0	6	0	12.3	4.74	22935	1	1	968.78	2903.32	3	2903.37	-0.0533	1	17.06	15	22	0.17	R	QQCMEELVSLITQDPPLDMEEKVR	F	Oxidation (M)	0.000000000000000000100000.0	5	File:20150813HUKUNHUA2.mzXML Scans:13689 RT:42.6427min Charge:3+ Fragmentation:hcd
116	SAPS2_HUMAN	Serine/threonine-protein phosphatase 6 regulatory subunit 2 OS=Homo sapiens GN=SAPS2 PE=1 SV=2	17	106358	7	0	6	0	12.3	4.74	22936	2	1	968.78	2903.32	3	2903.37	-0.0533	1	3.41	16	22	3.9	R	QQCMEELVSLITQDPPLDMEEKVR	F	Oxidation (M)	0.000000000000000000100000.0	2	File:20150813HUKUNHUA2.mzXML Scans:11561 RT:37.3092min Charge:3+ Fragmentation:hcd
116	SAPS2_HUMAN	Serine/threonine-protein phosphatase 6 regulatory subunit 2 OS=Homo sapiens GN=SAPS2 PE=1 SV=2	17	106358	7	0	6	0	12.3	4.74	23193	4	1	991.14	2970.4	3	2970.44	-0.0445	1	0.6	17	24	12	K	NMFDGDRTESCLVSGTQVLLTLLETR	R	Oxidation (M)	0.01000000000000000000000000.0	2	File:20150813HUKUNHUA2.mzXML Scans:10322 RT:33.9862min Charge:3+ Fragmentation:hcd	emPAI	0.03
117	RYR2_HUMAN	Ryanodine receptor 2 OS=Homo sapiens GN=RYR2 PE=1 SV=2	17	569626	17	1	17	1	5.4	5.87	3387	1	1	413.289	824.563	2	824.548	0.0143	0	16.53		13	0.022	K	VKPQLLK	T			5	File:20150813HUKUNHUA2.mzXML Scans:11865 RT:38.1960min Charge:2+ Fragmentation:hcd
117	RYR2_HUMAN	Ryanodine receptor 2 OS=Homo sapiens GN=RYR2 PE=1 SV=2	17	569626	17	1	17	1	5.4	5.87	4946	6	1	496.78	991.545	2	991.537	0.0083	2	2.19	17	25	11	K	KKMELESK	G			2	File:20150813HUKUNHUA2.mzXML Scans:7542 RT:27.3918min Charge:2+ Fragmentation:hcd
117	RYR2_HUMAN	Ryanodine receptor 2 OS=Homo sapiens GN=RYR2 PE=1 SV=2	17	569626	17	1	17	1	5.4	5.87	5120	4	1	506.763	1011.51	2	1011.52	-0.013	0	3.36	19	24	6.9	R	VAWSGSHIR	W			2	File:20150813HUKUNHUA2.mzXML Scans:2490 RT:17.2535min Charge:2+ Fragmentation:hcd
117	RYR2_HUMAN	Ryanodine receptor 2 OS=Homo sapiens GN=RYR2 PE=1 SV=2	17	569626	17	1	17	1	5.4	5.87	5604	5	1	530.785	1059.56	2	1059.57	-0.012	1	1.85	24	28	21	K	VDVSRISER	Q			2	File:20150813HUKUNHUA2.mzXML Scans:4922 RT:21.9862min Charge:2+ Fragmentation:hcd
117	RYR2_HUMAN	Ryanodine receptor 2 OS=Homo sapiens GN=RYR2 PE=1 SV=2	17	569626	17	1	17	1	5.4	5.87	5628	6	1	531.783	1061.55	2	1061.56	-0.009	0	2.58	22	26	13	R	TVTVTLGDEK	G			3	File:20150813HUKUNHUA2.mzXML Scans:5504 RT:23.1362min Charge:2+ Fragmentation:hcd
117	RYR2_HUMAN	Ryanodine receptor 2 OS=Homo sapiens GN=RYR2 PE=1 SV=2	17	569626	17	1	17	1	5.4	5.87	7847	5	1	418.21	1251.61	3	1251.62	-0.0166	0	0.45	13	25	15	K	HNIYSIYNTK	S			2	File:20150813HUKUNHUA2.mzXML Scans:5014 RT:22.1512min Charge:3+ Fragmentation:hcd
117	RYR2_HUMAN	Ryanodine receptor 2 OS=Homo sapiens GN=RYR2 PE=1 SV=2	17	569626	17	1	17	1	5.4	5.87	9099	2	1	671.378	1340.74	2	1340.75	-0.0034	0	5.18	18	24	4.8	K	TVAGGLPGAGLFGPK	N			7	File:20150813HUKUNHUA2.mzXML Scans:8231 RT:28.8682min Charge:2+ Fragmentation:hcd
117	RYR2_HUMAN	Ryanodine receptor 2 OS=Homo sapiens GN=RYR2 PE=1 SV=2	17	569626	17	1	17	1	5.4	5.87	9267	6	1	676.816	1351.62	2	1351.61	0.0051	1	2.04		23	7	K	FMMKTAQGGGHR	T	2 Oxidation (M)	0.011000000000.0	2	File:20150813HUKUNHUA2.mzXML Scans:3799 RT:19.8572min Charge:2+ Fragmentation:hcd
117	RYR2_HUMAN	Ryanodine receptor 2 OS=Homo sapiens GN=RYR2 PE=1 SV=2	17	569626	17	1	17	1	5.4	5.87	14977	3	1	903.957	1805.9	2	1805.92	-0.0229	2	2.69	16	26	11	R	VGRRHYCLVEHPQR	S			2	File:20150813HUKUNHUA2.mzXML Scans:2068 RT:16.1983min Charge:2+ Fragmentation:hcd
117	RYR2_HUMAN	Ryanodine receptor 2 OS=Homo sapiens GN=RYR2 PE=1 SV=2	17	569626	17	1	17	1	5.4	5.87	17482	1	1	681.659	2041.95	3	2041.99	-0.0382	1	9.09	18	24	1.7	R	YNEVMQALNMSAALTARK	T	2 Oxidation (M)	0.000010000100000000.0	4	File:20150813HUKUNHUA2.mzXML Scans:4679 RT:21.5133min Charge:3+ Fragmentation:hcd
117	RYR2_HUMAN	Ryanodine receptor 2 OS=Homo sapiens GN=RYR2 PE=1 SV=2	17	569626	17	1	17	1	5.4	5.87	18013	1	1	705.69	2114.05	3	2114.06	-0.0157	2	2.18	14	25	12	K	YLSLMEDKNLLLMDKEK	A	2 Oxidation (M)	0.00001000000010000.0	2	File:20150813HUKUNHUA2.mzXML Scans:15102 RT:46.3832min Charge:3+ Fragmentation:hcd
117	RYR2_HUMAN	Ryanodine receptor 2 OS=Homo sapiens GN=RYR2 PE=1 SV=2	17	569626	17	1	17	1	5.4	5.87	18955	2	1	740.03	2217.07	3	2217.07	0.0012	1	4.53	18	25	6.6	R	FRYNEVMQALNMSAALTAR	K	2 Oxidation (M)	0.0000001000010000000.0	2	File:20150813HUKUNHUA2.mzXML Scans:2871 RT:18.0372min Charge:3+ Fragmentation:hcd
117	RYR2_HUMAN	Ryanodine receptor 2 OS=Homo sapiens GN=RYR2 PE=1 SV=2	17	569626	17	1	17	1	5.4	5.87	19775	6	1	772.388	2314.14	3	2314.15	-0.0132	1	0.35	14	25	18	K	FHYHTLRLYSAVCALGNHR	V			2	File:20150813HUKUNHUA2.mzXML Scans:5308 RT:22.7283min Charge:3+ Fragmentation:hcd
117	RYR2_HUMAN	Ryanodine receptor 2 OS=Homo sapiens GN=RYR2 PE=1 SV=2	17	569626	17	1	17	1	5.4	5.87	22906	3	1	968.45	2902.33	3	2902.32	0.0083	2	1.02	14	22	7.5	R	KAIMHHEGHMDDGISLSRSQHEESR	T	Oxidation (M)	0.0000000001000000000000000.0	2	File:20150813HUKUNHUA2.mzXML Scans:14984 RT:46.0827min Charge:3+ Fragmentation:hcd
117	RYR2_HUMAN	Ryanodine receptor 2 OS=Homo sapiens GN=RYR2 PE=1 SV=2	17	569626	17	1	17	1	5.4	5.87	23354	3	1	1512.21	3022.41	2	3022.46	-0.0586	1	0.53	15	23	10	R	QNQKAMFDHLSYLLENSSVGLASPAMR	G	Oxidation (M)	0.000001000000000000000000000.0	2	File:20150813HUKUNHUA2.mzXML Scans:10878 RT:35.5497min Charge:2+ Fragmentation:hcd
117	RYR2_HUMAN	Ryanodine receptor 2 OS=Homo sapiens GN=RYR2 PE=1 SV=2	17	569626	17	1	17	1	5.4	5.87	24275	6	1	1135.54	3403.61	3	3403.67	-0.0599	1	0.52	16	24	13	K	NYQLTSGYKPAPMDLSFIKLTPSQEAMVDK	L	2 Oxidation (M)	0.000000000000100000000000001000.0	2	File:20150813HUKUNHUA2.mzXML Scans:2349 RT:16.9378min Charge:3+ Fragmentation:hcd
117	RYR2_HUMAN	Ryanodine receptor 2 OS=Homo sapiens GN=RYR2 PE=1 SV=2	17	569626	17	1	17	1	5.4	5.87	25077	4	1	1334.96	4001.86	3	4001.8	0.0574	1	1.07	16	22	7.4	R	DQLLDFHEDLMTHCGIELDEDGSLDGNSDLTIRGR	L	Oxidation (M)	0.00000000001000000000000000000000000.0	2	File:20150813HUKUNHUA2.mzXML Scans:18439 RT:56.0817min Charge:3+ Fragmentation:hcd	emPAI	0.01
118	ABCB5_HUMAN	ATP-binding cassette sub-family B member 5 OS=Homo sapiens GN=ABCB5 PE=1 SV=2	16	90173	7	0	6	0	10.5	8.37	3579	10	0	423.22	844.425	2	844.44	-0.0148	0	4.1	23	26	7.9	K	GAQLSGGQK	Q			4	File:20150813HUKUNHUA2.mzXML Scans:5738 RT:23.6015min Charge:2+ Fragmentation:hcd
118	ABCB5_HUMAN	ATP-binding cassette sub-family B member 5 OS=Homo sapiens GN=ABCB5 PE=1 SV=2	16	90173	7	0	6	0	10.5	8.37	3870	1	1	437.757	873.5	2	873.492	0.0083	0	16.45	15	26	0.57	R	GLSLSIER	G			4	File:20150813HUKUNHUA2.mzXML Scans:6410 RT:25.0053min Charge:2+ Fragmentation:hcd
118	ABCB5_HUMAN	ATP-binding cassette sub-family B member 5 OS=Homo sapiens GN=ABCB5 PE=1 SV=2	16	90173	7	0	6	0	10.5	8.37	3871	2	1	437.76	873.506	2	873.492	0.0143	0	0.81	13	27	21	R	GLSLSIER	G			2	File:20150813HUKUNHUA2.mzXML Scans:5023 RT:22.1697min Charge:2+ Fragmentation:hcd
118	ABCB5_HUMAN	ATP-binding cassette sub-family B member 5 OS=Homo sapiens GN=ABCB5 PE=1 SV=2	16	90173	7	0	6	0	10.5	8.37	5594	2	1	530.307	1058.6	2	1058.61	-0.0097	1	11.64	19	25	1.3	R	GLSLSIERGK	T			4	File:20150813HUKUNHUA2.mzXML Scans:6497 RT:25.1878min Charge:2+ Fragmentation:hcd
118	ABCB5_HUMAN	ATP-binding cassette sub-family B member 5 OS=Homo sapiens GN=ABCB5 PE=1 SV=2	16	90173	7	0	6	0	10.5	8.37	13703	3	1	844.46	1686.91	2	1686.89	0.0107	2	2.46	16	25	11	K	GAQMSGGQKQRIAIAR	A	Oxidation (M)	0.0001000000000000.0	2	File:20150813HUKUNHUA2.mzXML Scans:7553 RT:27.4133min Charge:2+ Fragmentation:hcd
118	ABCB5_HUMAN	ATP-binding cassette sub-family B member 5 OS=Homo sapiens GN=ABCB5 PE=1 SV=2	16	90173	7	0	6	0	10.5	8.37	16357	3	1	964.921	1927.83	2	1927.83	-0.0061	2	0.92	14	20	4.2	K	YGRDDVTDEEMERAAR	E	Oxidation (M)	0.0000000000100000.0	2	File:20150813HUKUNHUA2.mzXML Scans:6093 RT:24.3328min Charge:2+ Fragmentation:hcd
118	ABCB5_HUMAN	ATP-binding cassette sub-family B member 5 OS=Homo sapiens GN=ABCB5 PE=1 SV=2	16	90173	7	0	6	0	10.5	8.37	24842	2	1	1223.32	3666.94	3	3666.88	0.0631	2	2.27	14	21	4.2	R	MTPEGMFIVFTAIAYGAMAIGKTLVLAPEYSKAK	S	3 Oxidation (M)	0.1000010000000000010000000000000000.0	2	File:20150813HUKUNHUA2.mzXML Scans:14960 RT:46.0192min Charge:3+ Fragmentation:hcd	emPAI	0.04
119	ARSB_HUMAN	Arylsulfatase B OS=Homo sapiens GN=ARSB PE=1 SV=1	16	60163	5	0	4	0	10.3	8.43	3429	6	1	415.25	828.485	2	828.493	-0.0075	2	3.86	20	27	11	K	QKGVKNR	E			2	File:20150813HUKUNHUA2.mzXML Scans:7669 RT:27.6670min Charge:2+ Fragmentation:hcd
119	ARSB_HUMAN	Arylsulfatase B OS=Homo sapiens GN=ARSB PE=1 SV=1	16	60163	5	0	4	0	10.3	8.43	6265	1	1	564.792	1127.57	2	1127.59	-0.0183	1	16.45	14	25	0.4	-	MGPRGAASLPR	G	Oxidation (M)	0.10000000000.0	7	File:20150813HUKUNHUA2.mzXML Scans:7906 RT:28.1462min Charge:2+ Fragmentation:hcd
119	ARSB_HUMAN	Arylsulfatase B OS=Homo sapiens GN=ARSB PE=1 SV=1	16	60163	5	0	4	0	10.3	8.43	6267	9	1	564.8	1127.59	2	1127.59	-0.0015	1	0.03	17	25	17	-	MGPRGAASLPR	G	Oxidation (M)	0.10000000000.0	2	File:20150813HUKUNHUA2.mzXML Scans:5716 RT:23.5587min Charge:2+ Fragmentation:hcd
119	ARSB_HUMAN	Arylsulfatase B OS=Homo sapiens GN=ARSB PE=1 SV=1	16	60163	5	0	4	0	10.3	8.43	12521	6	1	796.919	1591.82	2	1591.84	-0.0123	2	2.23	20	26	13	-	MGPRGAASLPRGPGPR	R	Oxidation (M)	0.1000000000000000.0	2	File:20150813HUKUNHUA2.mzXML Scans:6677 RT:25.5568min Charge:2+ Fragmentation:hcd
119	ARSB_HUMAN	Arylsulfatase B OS=Homo sapiens GN=ARSB PE=1 SV=1	16	60163	5	0	4	0	10.3	8.43	24578	2	1	1173.21	3516.61	3	3516.65	-0.0399	2	3.82	16	22	3.4	R	NSMAPAKDDSSLPEYSAFNTSVHAAIRHGNWK	L	Oxidation (M)	0.00100000000000000000000000000000.0	2	File:20150813HUKUNHUA2.mzXML Scans:13970 RT:43.2727min Charge:3+ Fragmentation:hcd	emPAI	0.05
120	CUBN_HUMAN	Cubilin OS=Homo sapiens GN=CUBN PE=1 SV=4	16	407202	7	0	5	0	2.2	5.14	6889	1	1	594.313	1186.61	2	1186.59	0.0175	0	4.95	17	26	7.1	R	NGSNSNSPLLGK	Y			3	File:20150813HUKUNHUA2.mzXML Scans:5379 RT:22.8890min Charge:2+ Fragmentation:hcd
120	CUBN_HUMAN	Cubilin OS=Homo sapiens GN=CUBN PE=1 SV=4	16	407202	7	0	5	0	2.2	5.14	8714	2	1	656.29	1310.57	2	1310.56	0.0093	0	0.22	13	20	5.1	K	SSSTENHGFMAK	F	Oxidation (M)	0.000000000100.0	3	File:20150813HUKUNHUA2.mzXML Scans:2728 RT:17.7275min Charge:2+ Fragmentation:hcd
120	CUBN_HUMAN	Cubilin OS=Homo sapiens GN=CUBN PE=1 SV=4	16	407202	7	0	5	0	2.2	5.14	14566	1	1	589.315	1764.92	3	1764.92	0.0085	0	2.09	13	26	13	R	GNLVFLTGSAQNIEFR	T			2	File:20150813HUKUNHUA2.mzXML Scans:5803 RT:23.7363min Charge:3+ Fragmentation:hcd
120	CUBN_HUMAN	Cubilin OS=Homo sapiens GN=CUBN PE=1 SV=4	16	407202	7	0	5	0	2.2	5.14	14568	1	1	589.324	1764.95	3	1764.92	0.0334	0	16.44	15	24	0.33	R	GNLVFLTGSAQNIEFR	T			5	File:20150813HUKUNHUA2.mzXML Scans:2377 RT:16.9982min Charge:3+ Fragmentation:hcd
120	CUBN_HUMAN	Cubilin OS=Homo sapiens GN=CUBN PE=1 SV=4	16	407202	7	0	5	0	2.2	5.14	16543	8	1	649.315	1944.92	3	1944.92	0.0009	0	0.63	18	24	13	R	SPENPMQVSSTGNELAIR	F	Oxidation (M)	0.000001000000000000.0	2	File:20150813HUKUNHUA2.mzXML Scans:4629 RT:21.4178min Charge:3+ Fragmentation:hcd
120	CUBN_HUMAN	Cubilin OS=Homo sapiens GN=CUBN PE=1 SV=4	16	407202	7	0	5	0	2.2	5.14	19340	4	1	757.36	2269.06	3	2269.05	0.0074	0	1.45	15	24	9.1	R	YCGTDMPHPITSFSSALTLR	F	Oxidation (M)	0.00000100000000000000.0	2	File:20150813HUKUNHUA2.mzXML Scans:9636 RT:32.4255min Charge:3+ Fragmentation:hcd
120	CUBN_HUMAN	Cubilin OS=Homo sapiens GN=CUBN PE=1 SV=4	16	407202	7	0	5	0	2.2	5.14	19341	2	1	757.364	2269.07	3	2269.05	0.0182	0	1.52	14	24	9.9	R	YCGTDMPHPITSFSSALTLR	F	Oxidation (M)	0.00000100000000000000.0	2	File:20150813HUKUNHUA2.mzXML Scans:2344 RT:16.9298min Charge:3+ Fragmentation:hcd	emPAI	0.01
121	TP4AP_HUMAN	Short transient receptor potential channel 4-associated protein OS=Homo sapiens GN=TRPC4AP PE=2 SV=2	16	91763	2	0	2	0	3.8	7.54	7690	7	1	415.24	1242.7	3	1242.7	0.001	0	1.28	15	25	14	K	LIPGLNNLFDK	L			2	File:20150813HUKUNHUA2.mzXML Scans:13400 RT:41.9120min Charge:3+ Fragmentation:hcd
121	TP4AP_HUMAN	Short transient receptor potential channel 4-associated protein OS=Homo sapiens GN=TRPC4AP PE=2 SV=2	16	91763	2	0	2	0	3.8	7.54	18920	1	1	738.36	2212.06	3	2212.08	-0.0173	1	16.21	15	24	0.36	K	EISPLLSMEAMAFVTEERK	L	2 Oxidation (M)	0.0000000100100000000.0	3	File:20150813HUKUNHUA2.mzXML Scans:4790 RT:21.7165min Charge:3+ Fragmentation:hcd	emPAI	0.04
122	GRP75_HUMAN	Stress-70 protein, mitochondrial OS=Homo sapiens GN=HSPA9 PE=1 SV=2	16	73920	9	0	9	0	18.4	5.87	6198	3	1	560.803	1119.59	2	1119.58	0.009	1	1.1	14	26	17	-	MISASRAAAAR	L	Oxidation (M)	0.10000000000.0	2	File:20150813HUKUNHUA2.mzXML Scans:2239 RT:16.6822min Charge:2+ Fragmentation:hcd
122	GRP75_HUMAN	Stress-70 protein, mitochondrial OS=Homo sapiens GN=HSPA9 PE=1 SV=2	16	73920	9	0	9	0	18.4	5.87	7679	1	1	621.843	1241.67	2	1241.67	-0.0015	0	15.78	15	25	0.52	K	DAGQISGLNVLR	V			7	File:20150813HUKUNHUA2.mzXML Scans:6660 RT:25.5260min Charge:2+ Fragmentation:hcd
122	GRP75_HUMAN	Stress-70 protein, mitochondrial OS=Homo sapiens GN=HSPA9 PE=1 SV=2	16	73920	9	0	9	0	18.4	5.87	8411	2	1	645.85	1289.69	2	1289.67	0.0126	0	7.95	21	26	3.9	K	VQQTVQDLFGR	A			3	File:20150813HUKUNHUA2.mzXML Scans:5572 RT:23.2797min Charge:2+ Fragmentation:hcd
122	GRP75_HUMAN	Stress-70 protein, mitochondrial OS=Homo sapiens GN=HSPA9 PE=1 SV=2	16	73920	9	0	9	0	18.4	5.87	9407	1	1	681.376	1360.74	2	1360.74	0.0032	0	5.73	14	25	5.1	R	AQFEGIVTDLIR	R			4	File:20150813HUKUNHUA2.mzXML Scans:8837 RT:30.3453min Charge:2+ Fragmentation:hcd
122	GRP75_HUMAN	Stress-70 protein, mitochondrial OS=Homo sapiens GN=HSPA9 PE=1 SV=2	16	73920	9	0	9	0	18.4	5.87	13133	3	1	823.447	1644.88	2	1644.87	0.0074	0	2.51	15	26	12	R	VINEPTAAALAYGLDK	S			2	File:20150813HUKUNHUA2.mzXML Scans:7181 RT:26.5553min Charge:2+ Fragmentation:hcd
122	GRP75_HUMAN	Stress-70 protein, mitochondrial OS=Homo sapiens GN=HSPA9 PE=1 SV=2	16	73920	9	0	9	0	18.4	5.87	13771	1	1	847.927	1693.84	2	1693.84	-0.0027	0	0.92	13	25	16	K	NAVITVPAYFNDSQR	Q			2	File:20150813HUKUNHUA2.mzXML Scans:7063 RT:26.3110min Charge:2+ Fragmentation:hcd
122	GRP75_HUMAN	Stress-70 protein, mitochondrial OS=Homo sapiens GN=HSPA9 PE=1 SV=2	16	73920	9	0	9	0	18.4	5.87	17404	3	1	677.37	2029.09	3	2029.08	0.0103	2	3.62	17	24	6.7	R	MPKVQQTVQDLFGRAPSK	A			2	File:20150813HUKUNHUA2.mzXML Scans:1889 RT:15.6817min Charge:3+ Fragmentation:hcd
122	GRP75_HUMAN	Stress-70 protein, mitochondrial OS=Homo sapiens GN=HSPA9 PE=1 SV=2	16	73920	9	0	9	0	18.4	5.87	17738	1	1	693.357	2077.05	3	2077.02	0.0302	0	5.83	17	26	5.7	K	GAVVGIDLGTTNSCVAVMEGK	Q			6	File:20150813HUKUNHUA2.mzXML Scans:5905 RT:23.9592min Charge:3+ Fragmentation:hcd
122	GRP75_HUMAN	Stress-70 protein, mitochondrial OS=Homo sapiens GN=HSPA9 PE=1 SV=2	16	73920	9	0	9	0	18.4	5.87	19261	2	1	753.39	2257.15	3	2257.18	-0.0294	2	1.16	14	25	15	R	QAASSLQQASLKLFEMAYKK	M	Oxidation (M)	0.00000000000000010000.0	2	File:20150813HUKUNHUA2.mzXML Scans:6257 RT:24.6842min Charge:3+ Fragmentation:hcd	emPAI	0.04
123	KIFC3_HUMAN	Kinesin-like protein KIFC3 OS=Homo sapiens GN=KIFC3 PE=1 SV=3	16	93416	4	0	3	0	7.2	7.62	8357	3	1	643.378	1284.74	2	1284.74	0.0019	0	4.94	18	24	4.3	K	SLSALGDVIAALR	S			6	File:20150813HUKUNHUA2.mzXML Scans:11994 RT:38.5448min Charge:2+ Fragmentation:hcd
123	KIFC3_HUMAN	Kinesin-like protein KIFC3 OS=Homo sapiens GN=KIFC3 PE=1 SV=3	16	93416	4	0	3	0	7.2	7.62	8359	1	1	643.38	1284.75	2	1284.74	0.0053	0	15.74	14	24	0.34	K	SLSALGDVIAALR	S			5	File:20150813HUKUNHUA2.mzXML Scans:13268 RT:41.5840min Charge:2+ Fragmentation:hcd
123	KIFC3_HUMAN	Kinesin-like protein KIFC3 OS=Homo sapiens GN=KIFC3 PE=1 SV=3	16	93416	4	0	3	0	7.2	7.62	19344	10	1	757.401	2269.18	3	2269.15	0.033	1	0.31	16	24	15	R	QVLKEMEQQLQSSHQLTAR	L	Oxidation (M)	0.0000010000000000000.0	2	File:20150813HUKUNHUA2.mzXML Scans:7156 RT:26.5020min Charge:3+ Fragmentation:hcd
123	KIFC3_HUMAN	Kinesin-like protein KIFC3 OS=Homo sapiens GN=KIFC3 PE=1 SV=3	16	93416	4	0	3	0	7.2	7.62	23990	7	1	1078.87	3233.59	3	3233.63	-0.0389	2	1.94	21	24	9	K	LSQLQLEMAESKGMLSELNLEVQQKTDR	L	Oxidation (M)	0.0000000100000000000000000000.0	2	File:20150813HUKUNHUA2.mzXML Scans:17624 RT:53.5127min Charge:3+ Fragmentation:hcd	emPAI	0.04
124	BCL9_HUMAN	B-cell CLL/lymphoma 9 protein OS=Homo sapiens GN=BCL9 PE=1 SV=4	16	149422	11	0	10	0	12.6	8.99	5266	1	1	513.263	1024.51	2	1024.51	-0.0012	0	15.73	14	24	0.41	K	GIPPQMGPGR	E	Oxidation (M)	0.0000010000.0	3	File:20150813HUKUNHUA2.mzXML Scans:7176 RT:26.5473min Charge:2+ Fragmentation:hcd
124	BCL9_HUMAN	B-cell CLL/lymphoma 9 protein OS=Homo sapiens GN=BCL9 PE=1 SV=4	16	149422	11	0	10	0	12.6	8.99	5269	2	1	513.27	1024.53	2	1024.51	0.013	0	2.32	13	25	9.6	K	GIPPQMGPGR	E	Oxidation (M)	0.0000010000.0	3	File:20150813HUKUNHUA2.mzXML Scans:4729 RT:21.6043min Charge:2+ Fragmentation:hcd
124	BCL9_HUMAN	B-cell CLL/lymphoma 9 protein OS=Homo sapiens GN=BCL9 PE=1 SV=4	16	149422	11	0	10	0	12.6	8.99	13759	7	1	847.42	1692.83	2	1692.82	0.0073	0	1.39	16	26	15	K	FAMPSSTPLYHDAIK	T	Oxidation (M)	0.001000000000000.0	2	File:20150813HUKUNHUA2.mzXML Scans:9043 RT:30.9128min Charge:2+ Fragmentation:hcd
124	BCL9_HUMAN	B-cell CLL/lymphoma 9 protein OS=Homo sapiens GN=BCL9 PE=1 SV=4	16	149422	11	0	10	0	12.6	8.99	14752	8	1	892.96	1783.91	2	1783.92	-0.0124	1	0.77	16	25	16	K	TPAKVVYVFSTEMANK	A			2	File:20150813HUKUNHUA2.mzXML Scans:9386 RT:31.7910min Charge:2+ Fragmentation:hcd
124	BCL9_HUMAN	B-cell CLL/lymphoma 9 protein OS=Homo sapiens GN=BCL9 PE=1 SV=4	16	149422	11	0	10	0	12.6	8.99	16630	3	1	652.33	1953.97	3	1954.01	-0.0373	2	1.7	15	25	13	K	ALPGPGGSMGLKNGAGNGAKGK	G	Oxidation (M)	0.0000000010000000000000.0	2	File:20150813HUKUNHUA2.mzXML Scans:4835 RT:21.8127min Charge:3+ Fragmentation:hcd
124	BCL9_HUMAN	B-cell CLL/lymphoma 9 protein OS=Homo sapiens GN=BCL9 PE=1 SV=4	16	149422	11	0	10	0	12.6	8.99	17356	1	1	675.35	2023.03	3	2022.99	0.0375	1	4.23	15	25	6.9	R	MSKFAMPSSTPLYHDAIK	T			3	File:20150813HUKUNHUA2.mzXML Scans:6785 RT:25.7577min Charge:3+ Fragmentation:hcd
124	BCL9_HUMAN	B-cell CLL/lymphoma 9 protein OS=Homo sapiens GN=BCL9 PE=1 SV=4	16	149422	11	0	10	0	12.6	8.99	18906	7	1	1106.52	2211.03	2	2211.06	-0.0302	0	0.59	14	24	11	K	EFTGAQSGGPQQNPGVLDGPQK	K			2	File:20150813HUKUNHUA2.mzXML Scans:9003 RT:30.8057min Charge:2+ Fragmentation:hcd
124	BCL9_HUMAN	B-cell CLL/lymphoma 9 protein OS=Homo sapiens GN=BCL9 PE=1 SV=4	16	149422	11	0	10	0	12.6	8.99	19398	1	1	759.97	2276.89	3	2276.9	-0.0078	0	1.59		13	0.69	R	GMAADVGMGGFSQGPGNPGNMMF	-	3 Oxidation (M)	0.01000001000000000000010.0	2	File:20150813HUKUNHUA2.mzXML Scans:13226 RT:41.4815min Charge:3+ Fragmentation:hcd
124	BCL9_HUMAN	B-cell CLL/lymphoma 9 protein OS=Homo sapiens GN=BCL9 PE=1 SV=4	16	149422	11	0	10	0	12.6	8.99	20297	3	1	794.4	2380.18	3	2380.2	-0.0209	1	0.08	13	26	21	K	KPEGPIQAMMAQSQSLGKGPGPR	T	Oxidation (M)	0.00000000100000000000000.0	2	File:20150813HUKUNHUA2.mzXML Scans:7069 RT:26.3207min Charge:3+ Fragmentation:hcd
124	BCL9_HUMAN	B-cell CLL/lymphoma 9 protein OS=Homo sapiens GN=BCL9 PE=1 SV=4	16	149422	11	0	10	0	12.6	8.99	22857	1	1	964.45	2890.33	3	2890.38	-0.0534	2	2.61	15	23	5.6	R	GDFPKGIPPQMGPGRELEFGMVPSGMK	G	2 Oxidation (M)	0.000000000010000000000000010.0	2	File:20150813HUKUNHUA2.mzXML Scans:20324 RT:60.7242min Charge:3+ Fragmentation:hcd
124	BCL9_HUMAN	B-cell CLL/lymphoma 9 protein OS=Homo sapiens GN=BCL9 PE=1 SV=4	16	149422	11	0	10	0	12.6	8.99	23169	3	1	989.12	2964.34	3	2964.35	-0.0142	0	3.45	16	22	3.6	R	MMSPAQSTMPGQPTLMSNPAAAVGMIPGK	D	4 Oxidation (M)	0.01000000100000010000000010000.0	3	File:20150813HUKUNHUA2.mzXML Scans:15129 RT:46.4342min Charge:3+ Fragmentation:hcd	emPAI	0.02
125	PK1L1_HUMAN	Polycystic kidney disease protein 1-like 1 OS=Homo sapiens GN=PKD1L1 PE=2 SV=1	16	319453	15	0	13	0	6.9	6.64	2461	2	0	374.74	747.465	2	747.464	0.0011	0	7.62		20	0.93	K	VLTFLR	L			3	File:20150813HUKUNHUA2.mzXML Scans:4364 RT:20.9260min Charge:2+ Fragmentation:hcd
125	PK1L1_HUMAN	Polycystic kidney disease protein 1-like 1 OS=Homo sapiens GN=PKD1L1 PE=2 SV=1	16	319453	15	0	13	0	6.9	6.64	8353	3	1	643.335	1284.66	2	1284.68	-0.0203	1	4.4	17	25	6.3	K	NMGPGKVQIWR	S			2	File:20150813HUKUNHUA2.mzXML Scans:6744 RT:25.6798min Charge:2+ Fragmentation:hcd
125	PK1L1_HUMAN	Polycystic kidney disease protein 1-like 1 OS=Homo sapiens GN=PKD1L1 PE=2 SV=1	16	319453	15	0	13	0	6.9	6.64	9034	8	1	667.811	1333.61	2	1333.62	-0.0075	0	2.66	19	23	6	R	VWEVSEQENSK	E			2	File:20150813HUKUNHUA2.mzXML Scans:3283 RT:18.8832min Charge:2+ Fragmentation:hcd
125	PK1L1_HUMAN	Polycystic kidney disease protein 1-like 1 OS=Homo sapiens GN=PKD1L1 PE=2 SV=1	16	319453	15	0	13	0	6.9	6.64	11320	5	1	754.383	1506.75	2	1506.77	-0.0221	2	1.1	15	26	18	R	LRASMWIDRSTR	A	Oxidation (M)	0.000010000000.0	2	File:20150813HUKUNHUA2.mzXML Scans:4185 RT:20.5960min Charge:2+ Fragmentation:hcd
125	PK1L1_HUMAN	Polycystic kidney disease protein 1-like 1 OS=Homo sapiens GN=PKD1L1 PE=2 SV=1	16	319453	15	0	13	0	6.9	6.64	11322	6	1	754.4	1506.79	2	1506.77	0.0129	2	0.43	14	26	21	R	LRASMWIDRSTR	A	Oxidation (M)	0.000010000000.0	2	File:20150813HUKUNHUA2.mzXML Scans:7002 RT:26.1828min Charge:2+ Fragmentation:hcd
125	PK1L1_HUMAN	Polycystic kidney disease protein 1-like 1 OS=Homo sapiens GN=PKD1L1 PE=2 SV=1	16	319453	15	0	13	0	6.9	6.64	11463	1	1	760.432	1518.85	2	1518.84	0.012	1	0.36	13	23	11	R	LSIPQWYRVMVK	A			3	File:20150813HUKUNHUA2.mzXML Scans:13013 RT:40.9685min Charge:2+ Fragmentation:hcd
125	PK1L1_HUMAN	Polycystic kidney disease protein 1-like 1 OS=Homo sapiens GN=PKD1L1 PE=2 SV=1	16	319453	15	0	13	0	6.9	6.64	11704	3	1	511.93	1532.77	3	1532.79	-0.0207	0	0.19	15	26	20	K	AVNYTVHFQWIR	C			3	File:20150813HUKUNHUA2.mzXML Scans:1398 RT:13.2652min Charge:3+ Fragmentation:hcd
125	PK1L1_HUMAN	Polycystic kidney disease protein 1-like 1 OS=Homo sapiens GN=PKD1L1 PE=2 SV=1	16	319453	15	0	13	0	6.9	6.64	12290	6	1	526.249	1575.73	3	1575.72	0.0092	0	0.54	15	23	8.9	R	GTQSFDPDDPGATLR	Y			4	File:20150813HUKUNHUA2.mzXML Scans:3476 RT:19.2563min Charge:3+ Fragmentation:hcd
125	PK1L1_HUMAN	Polycystic kidney disease protein 1-like 1 OS=Homo sapiens GN=PKD1L1 PE=2 SV=1	16	319453	15	0	13	0	6.9	6.64	15784	4	1	630.33	1887.97	3	1887.96	0.0129	2	1.63	14	26	14	K	SFVRLKDVTAYMWEK	V	Oxidation (M)	0.000000000001000.0	2	File:20150813HUKUNHUA2.mzXML Scans:6811 RT:25.8035min Charge:3+ Fragmentation:hcd
125	PK1L1_HUMAN	Polycystic kidney disease protein 1-like 1 OS=Homo sapiens GN=PKD1L1 PE=2 SV=1	16	319453	15	0	13	0	6.9	6.64	17075	1	1	665.377	1993.11	3	1993.12	-0.012	1	15.68	15	22	0.24	R	NSRHTFILSAPAQLGLLR	K			5	File:20150813HUKUNHUA2.mzXML Scans:5491 RT:23.1070min Charge:3+ Fragmentation:hcd
125	PK1L1_HUMAN	Polycystic kidney disease protein 1-like 1 OS=Homo sapiens GN=PKD1L1 PE=2 SV=1	16	319453	15	0	13	0	6.9	6.64	17183	3	1	670.36	2008.06	3	2008.07	-0.0101	1	2.01	15	25	11	R	YLAKAVNYTVHFQWIR	C			2	File:20150813HUKUNHUA2.mzXML Scans:13943 RT:43.2138min Charge:3+ Fragmentation:hcd
125	PK1L1_HUMAN	Polycystic kidney disease protein 1-like 1 OS=Homo sapiens GN=PKD1L1 PE=2 SV=1	16	319453	15	0	13	0	6.9	6.64	17695	5	1	691.67	2071.99	3	2072	-0.0081	1	1.34	15	24	11	R	NSSETRVFLSPYPDSAFR	F			3	File:20150813HUKUNHUA2.mzXML Scans:7914 RT:28.1590min Charge:3+ Fragmentation:hcd
125	PK1L1_HUMAN	Polycystic kidney disease protein 1-like 1 OS=Homo sapiens GN=PKD1L1 PE=2 SV=1	16	319453	15	0	13	0	6.9	6.64	20609	1	1	1212.16	2422.31	2	2422.31	-0.0067	2	2.44	14	23	6	K	YTRALLAQGQFSGPFVIDKGVR	L			2	File:20150813HUKUNHUA2.mzXML Scans:10869 RT:35.5233min Charge:2+ Fragmentation:hcd
125	PK1L1_HUMAN	Polycystic kidney disease protein 1-like 1 OS=Homo sapiens GN=PKD1L1 PE=2 SV=1	16	319453	15	0	13	0	6.9	6.64	25428	1	1	1585.99	4754.95	3	4755.03	-0.0819	1	3.16		13	0.48	R	VHMASGEALCLMMDFGDSSGVEMRLHNMSEAMAVTAYHQYSK	G	4 Oxidation (M)	0.000000000001100000000000000100010000000000.0	2	File:20150813HUKUNHUA2.mzXML Scans:10840 RT:35.4462min Charge:3+ Fragmentation:hcd
125	PK1L1_HUMAN	Polycystic kidney disease protein 1-like 1 OS=Homo sapiens GN=PKD1L1 PE=2 SV=1	16	319453	15	0	13	0	6.9	6.64	25435	1	1	1586	4754.98	3	4755.03	-0.0519	1	0.17		13	0.96	R	VHMASGEALCLMMDFGDSSGVEMRLHNMSEAMAVTAYHQYSK	G	4 Oxidation (M)	0.001000000001100000000000000000010000000000.0	2	File:20150813HUKUNHUA2.mzXML Scans:13492 RT:42.1507min Charge:3+ Fragmentation:hcd	emPAI	0.01
126	CB016_HUMAN	Uncharacterized protein C2orf16 OS=Homo sapiens GN=C2orf16 PE=1 SV=2	15	225765	7	0	7	0	5.8	10.09	4536	2	1	477.743	953.471	2	953.479	-0.0083	1	0.4	13	23	10	R	SPSQRSHR	G			2	File:20150813HUKUNHUA2.mzXML Scans:3281 RT:18.8800min Charge:2+ Fragmentation:hcd
126	CB016_HUMAN	Uncharacterized protein C2orf16 OS=Homo sapiens GN=C2orf16 PE=1 SV=2	15	225765	7	0	7	0	5.8	10.09	4753	7	1	487.798	973.581	2	973.571	0.01	1	1.34	22	23	8.6	K	GLIKSFPGR	Q			2	File:20150813HUKUNHUA2.mzXML Scans:4290 RT:20.7925min Charge:2+ Fragmentation:hcd
126	CB016_HUMAN	Uncharacterized protein C2orf16 OS=Homo sapiens GN=C2orf16 PE=1 SV=2	15	225765	7	0	7	0	5.8	10.09	5460	10	1	525.274	1048.53	2	1048.54	-0.0098	0	3.7	20	26	9.3	K	SLEFTVEPK	L			4	File:20150813HUKUNHUA2.mzXML Scans:4021 RT:20.2738min Charge:2+ Fragmentation:hcd
126	CB016_HUMAN	Uncharacterized protein C2orf16 OS=Homo sapiens GN=C2orf16 PE=1 SV=2	15	225765	7	0	7	0	5.8	10.09	11837	1	1	771.38	1540.75	2	1540.77	-0.0278	0	15.3	15	25	0.49	R	ISPEPLDQVTESAR	T			3	File:20150813HUKUNHUA2.mzXML Scans:8753 RT:30.1202min Charge:2+ Fragmentation:hcd
126	CB016_HUMAN	Uncharacterized protein C2orf16 OS=Homo sapiens GN=C2orf16 PE=1 SV=2	15	225765	7	0	7	0	5.8	10.09	17884	1	1	700.68	2099.02	3	2099.01	0.0051	0	6.89	18	25	3.7	K	QTSQVIGHEESVELTSEAR	Q			5	File:20150813HUKUNHUA2.mzXML Scans:8254 RT:28.9233min Charge:3+ Fragmentation:hcd
126	CB016_HUMAN	Uncharacterized protein C2orf16 OS=Homo sapiens GN=C2orf16 PE=1 SV=2	15	225765	7	0	7	0	5.8	10.09	19742	2	1	771.41	2311.21	3	2311.23	-0.0203	2	3.9	17	25	7.4	K	SVELAPGSLPQRVKYGEQTPR	T			2	File:20150813HUKUNHUA2.mzXML Scans:11602 RT:37.4088min Charge:3+ Fragmentation:hcd
126	CB016_HUMAN	Uncharacterized protein C2orf16 OS=Homo sapiens GN=C2orf16 PE=1 SV=2	15	225765	7	0	7	0	5.8	10.09	25108	1	1	1364.98	4091.92	3	4091.89	0.0317	1	5.57	14	22	2.6	R	EDLVPMEESEDSQSDSQTRISESQHSLKPNYLSQAK	T			5	File:20150813HUKUNHUA2.mzXML Scans:18654 RT:56.6017min Charge:3+ Fragmentation:hcd	emPAI	0.01
127	EMSY_HUMAN	Protein EMSY OS=Homo sapiens GN=EMSY PE=1 SV=2	15	141780	6	1	5	1	5.2	9.37	2189	2	1	352.17	702.325	2	702.33	-0.0042	0	3.46	16	21	3.5	R	AVNDER	L			2	File:20150813HUKUNHUA2.mzXML Scans:4062 RT:20.3507min Charge:2+ Fragmentation:hcd
127	EMSY_HUMAN	Protein EMSY OS=Homo sapiens GN=EMSY PE=1 SV=2	15	141780	6	1	5	1	5.2	9.37	5304	3	1	514.785	1027.56	2	1027.57	-0.011	0	6.73	20	24	3.1	K	GIGSTVQPAAK	I			4	File:20150813HUKUNHUA2.mzXML Scans:7610 RT:27.5328min Charge:2+ Fragmentation:hcd
127	EMSY_HUMAN	Protein EMSY OS=Homo sapiens GN=EMSY PE=1 SV=2	15	141780	6	1	5	1	5.2	9.37	8786	10	1	658.359	1314.7	2	1314.71	-0.0115	0	1.86	15	26	16	K	NVVTTLLNAGGEK	T			2	File:20150813HUKUNHUA2.mzXML Scans:12226 RT:39.1045min Charge:2+ Fragmentation:hcd
127	EMSY_HUMAN	Protein EMSY OS=Homo sapiens GN=EMSY PE=1 SV=2	15	141780	6	1	5	1	5.2	9.37	17249	1	1	672.41	2014.21	3	2014.19	0.0137	2	6.01		13	0.25	R	ILRKLELEAYAGVISALR	A			3	File:20150813HUKUNHUA2.mzXML Scans:16444 RT:50.0543min Charge:3+ Fragmentation:hcd
127	EMSY_HUMAN	Protein EMSY OS=Homo sapiens GN=EMSY PE=1 SV=2	15	141780	6	1	5	1	5.2	9.37	17255	1	1	672.41	2014.21	3	2014.19	0.0143	2	15.3		13	0.03	R	ILRKLELEAYAGVISALR	A			4	File:20150813HUKUNHUA2.mzXML Scans:15521 RT:47.4980min Charge:3+ Fragmentation:hcd
127	EMSY_HUMAN	Protein EMSY OS=Homo sapiens GN=EMSY PE=1 SV=2	15	141780	6	1	5	1	5.2	9.37	20661	1	1	1215.57	2429.13	2	2429.13	-0.0022	0	4.33	17	23	4.3	K	MSLMEAQIDTNVEHMIVDPPK	K	2 Oxidation (M)	0.000100000000001000000.0	2	File:20150813HUKUNHUA2.mzXML Scans:17116 RT:52.1658min Charge:2+ Fragmentation:hcd	emPAI	0.02
128	ELMO3_HUMAN	Engulfment and cell motility protein 3 OS=Homo sapiens GN=ELMO3 PE=1 SV=3	14	82213	4	1	4	1	7.8	5.94	3749	6	1	433.215	864.415	2	864.409	0.0057	0	0.9	20	24	12	R	NAPSAYSR	F			3	File:20150813HUKUNHUA2.mzXML Scans:4994 RT:22.1157min Charge:2+ Fragmentation:hcd
128	ELMO3_HUMAN	Engulfment and cell motility protein 3 OS=Homo sapiens GN=ELMO3 PE=1 SV=3	14	82213	4	1	4	1	7.8	5.94	8622	1	1	653.42	1304.83	2	1304.83	-0.0038	2	14.5		13	0.035	M	APPRNVVKIAIK	M			3	File:20150813HUKUNHUA2.mzXML Scans:11238 RT:36.4868min Charge:2+ Fragmentation:hcd
128	ELMO3_HUMAN	Engulfment and cell motility protein 3 OS=Homo sapiens GN=ELMO3 PE=1 SV=3	14	82213	4	1	4	1	7.8	5.94	14475	4	1	586.334	1755.98	3	1755.96	0.0255	0	1.55	16	23	7.8	K	AMALLTALLQGASPVER	K	Oxidation (M)	0.01000000000000000.0	2	File:20150813HUKUNHUA2.mzXML Scans:5633 RT:23.3937min Charge:3+ Fragmentation:hcd
128	ELMO3_HUMAN	Engulfment and cell motility protein 3 OS=Homo sapiens GN=ELMO3 PE=1 SV=3	14	82213	4	1	4	1	7.8	5.94	18827	5	1	734.403	2200.19	3	2200.2	-0.0092	1	2.43	22	24	7.3	R	QTERLHQEGTLAPPILELR	E			3	File:20150813HUKUNHUA2.mzXML Scans:6063 RT:24.2665min Charge:3+ Fragmentation:hcd	emPAI	0.04
129	THIM_HUMAN	3-ketoacyl-CoA thiolase, mitochondrial OS=Homo sapiens GN=ACAA2 PE=1 SV=2	14	42354	4	1	4	1	13.1	8.32	7699	1	1	415.26	1242.76	3	1242.78	-0.023	1	0.9		19	3.7	M	ALLRGVFVVAAK	R			4	File:20150813HUKUNHUA2.mzXML Scans:14753 RT:45.5437min Charge:3+ Fragmentation:hcd
129	THIM_HUMAN	3-ketoacyl-CoA thiolase, mitochondrial OS=Homo sapiens GN=ACAA2 PE=1 SV=2	14	42354	4	1	4	1	13.1	8.32	9757	1	1	467.3	1398.88	3	1398.88	-0.0042	2	14.2		13	0.038	M	ALLRGVFVVAAKR	T			3	File:20150813HUKUNHUA2.mzXML Scans:16976 RT:51.6873min Charge:3+ Fragmentation:hcd
129	THIM_HUMAN	3-ketoacyl-CoA thiolase, mitochondrial OS=Homo sapiens GN=ACAA2 PE=1 SV=2	14	42354	4	1	4	1	13.1	8.32	18393	3	1	719.35	2155.03	3	2154.99	0.0421	0	2.63	16	24	8.4	R	LCGSGFQSIVNGCQEICVK	E			3	File:20150813HUKUNHUA2.mzXML Scans:7690 RT:27.7047min Charge:3+ Fragmentation:hcd
129	THIM_HUMAN	3-ketoacyl-CoA thiolase, mitochondrial OS=Homo sapiens GN=ACAA2 PE=1 SV=2	14	42354	4	1	4	1	13.1	8.32	20391	8	1	799.747	2396.22	3	2396.18	0.0453	0	3.07	21	25	9.3	K	QTMQVDEHARPQTTLEQLQK	L	Oxidation (M)	0.00100000000000000000.0	2	File:20150813HUKUNHUA2.mzXML Scans:7109 RT:26.4097min Charge:3+ Fragmentation:hcd	emPAI	0.08
130	S2540_HUMAN	Solute carrier family 25 member 40 OS=Homo sapiens GN=SLC25A40 PE=2 SV=1	14	38556	2	1	2	1	14.5	9.43	19159	1	1	748.79	2243.35	3	2243.32	0.0328	2	14.18		13	0.038	K	NIVAKNGFSGLFSGLIPRLIK	I			4	File:20150813HUKUNHUA2.mzXML Scans:13333 RT:41.7610min Charge:3+ Fragmentation:hcd
130	S2540_HUMAN	Solute carrier family 25 member 40 OS=Homo sapiens GN=SLC25A40 PE=2 SV=1	14	38556	2	1	2	1	14.5	9.43	24528	2	1	1165.56	3493.66	3	3493.72	-0.0614	2	4.5	17	24	4.6	K	TQKQTQLWTYESHKISMPLHMSTWIIMK	N	3 Oxidation (M)	0.0000000000000000100010000010.0	2	File:20150813HUKUNHUA2.mzXML Scans:7215 RT:26.6185min Charge:3+ Fragmentation:hcd	emPAI	0.09
131	PGFRL_HUMAN	Platelet-derived growth factor receptor-like protein OS=Homo sapiens GN=PDGFRL PE=1 SV=1	14	42291	5	1	2	1	5.9	8.74	3181	1	1	405.29	808.565	2	808.553	0.012	1	11.17		13	0.076	K	VKPKIPK	M			5	File:20150813HUKUNHUA2.mzXML Scans:16161 RT:49.3483min Charge:2+ Fragmentation:hcd
131	PGFRL_HUMAN	Platelet-derived growth factor receptor-like protein OS=Homo sapiens GN=PDGFRL PE=1 SV=1	14	42291	5	1	2	1	5.9	8.74	3182	2	1	405.29	808.565	2	808.553	0.012	1	12.98		13	0.05	K	VKPKIPK	M			3	File:20150813HUKUNHUA2.mzXML Scans:17266 RT:52.6692min Charge:2+ Fragmentation:hcd
131	PGFRL_HUMAN	Platelet-derived growth factor receptor-like protein OS=Homo sapiens GN=PDGFRL PE=1 SV=1	14	42291	5	1	2	1	5.9	8.74	3183	2	1	405.29	808.565	2	808.553	0.012	1	14.13		13	0.039	K	VKPKIPK	M			6	File:20150813HUKUNHUA2.mzXML Scans:15670 RT:47.9340min Charge:2+ Fragmentation:hcd
131	PGFRL_HUMAN	Platelet-derived growth factor receptor-like protein OS=Homo sapiens GN=PDGFRL PE=1 SV=1	14	42291	5	1	2	1	5.9	8.74	3184	2	1	405.29	808.565	2	808.553	0.012	1	8.19		13	0.15	K	VKPKIPK	M			2	File:20150813HUKUNHUA2.mzXML Scans:11708 RT:37.7317min Charge:2+ Fragmentation:hcd
131	PGFRL_HUMAN	Platelet-derived growth factor receptor-like protein OS=Homo sapiens GN=PDGFRL PE=1 SV=1	14	42291	5	1	2	1	5.9	8.74	14264	4	1	579.61	1735.81	3	1735.83	-0.0223	1	4.58		24	4.6	K	DEAKTGSTYIFFTEK	G			3	File:20150813HUKUNHUA2.mzXML Scans:15873 RT:48.5830min Charge:3+ Fragmentation:hcd	emPAI	0.08
132	LEPR_HUMAN	Leptin receptor OS=Homo sapiens GN=LEPR PE=1 SV=2	14	134632	2	0	2	0	2.2	6.09	9467	1	1	686.4	1370.79	2	1370.78	0.0041	1	14.09	14	24	0.5	K	KSIYYLGVTSIK	K			4	File:20150813HUKUNHUA2.mzXML Scans:2364 RT:16.9698min Charge:2+ Fragmentation:hcd
132	LEPR_HUMAN	Leptin receptor OS=Homo sapiens GN=LEPR PE=1 SV=2	14	134632	2	0	2	0	2.2	6.09	12437	1	1	529.589	1585.74	3	1585.75	-0.0085	0	3.94	14	24	5.3	R	LDGPGIWSDWSTPR	V			2	File:20150813HUKUNHUA2.mzXML Scans:2132 RT:16.3946min Charge:3+ Fragmentation:hcd	emPAI	0.02
Peptide matches not assigned to protein hits	--------------------------------------------------------
											1			350.72	349.713	1														File:20150813HUKUNHUA2.mzXML Scans:6077 RT:24.2947min Charge:1+ Fragmentation:hcd
											2			353.216	352.209	1														File:20150813HUKUNHUA2.mzXML Scans:7547 RT:27.4037min Charge:1+ Fragmentation:hcd
											3			353.692	352.684	1														File:20150813HUKUNHUA2.mzXML Scans:5179 RT:22.4752min Charge:1+ Fragmentation:hcd
											4			355.22	354.213	1														File:20150813HUKUNHUA2.mzXML Scans:8872 RT:30.4545min Charge:1+ Fragmentation:hcd
											5			357.215	356.207	1														File:20150813HUKUNHUA2.mzXML Scans:4410 RT:21.0113min Charge:1+ Fragmentation:hcd
											6			357.236	356.229	1														File:20150813HUKUNHUA2.mzXML Scans:9393 RT:31.8137min Charge:1+ Fragmentation:hcd
											7			357.236	356.229	1														File:20150813HUKUNHUA2.mzXML Scans:9593 RT:32.3268min Charge:1+ Fragmentation:hcd
											8			357.237	356.229	1														File:20150813HUKUNHUA2.mzXML Scans:15269 RT:46.8310min Charge:1+ Fragmentation:hcd
											9			357.643	356.635	1														File:20150813HUKUNHUA2.mzXML Scans:3946 RT:20.1303min Charge:1+ Fragmentation:hcd
											10			357.71	356.703	1														File:20150813HUKUNHUA2.mzXML Scans:7018 RT:26.2158min Charge:1+ Fragmentation:hcd
											11			357.72	356.713	1														File:20150813HUKUNHUA2.mzXML Scans:8679 RT:29.9507min Charge:1+ Fragmentation:hcd
											12			357.741	356.734	1														File:20150813HUKUNHUA2.mzXML Scans:4155 RT:20.5403min Charge:1+ Fragmentation:hcd
											13			358.27	357.263	1														File:20150813HUKUNHUA2.mzXML Scans:5267 RT:22.6392min Charge:1+ Fragmentation:hcd
											14			358.27	357.263	1														File:20150813HUKUNHUA2.mzXML Scans:5866 RT:23.8802min Charge:1+ Fragmentation:hcd
											15			358.73	357.723	1														File:20150813HUKUNHUA2.mzXML Scans:7697 RT:27.7197min Charge:1+ Fragmentation:hcd
											16			359.23	358.223	1														File:20150813HUKUNHUA2.mzXML Scans:11688 RT:37.6738min Charge:1+ Fragmentation:hcd
											17			359.23	358.223	1														File:20150813HUKUNHUA2.mzXML Scans:10207 RT:33.7218min Charge:1+ Fragmentation:hcd
											18			359.232	358.225	1														File:20150813HUKUNHUA2.mzXML Scans:10414 RT:34.2332min Charge:1+ Fragmentation:hcd
											19			359.232	358.225	1														File:20150813HUKUNHUA2.mzXML Scans:10824 RT:35.4010min Charge:1+ Fragmentation:hcd
											20			359.233	358.226	1														File:20150813HUKUNHUA2.mzXML Scans:10619 RT:34.7435min Charge:1+ Fragmentation:hcd
											21			360.171	359.163	1														File:20150813HUKUNHUA2.mzXML Scans:6270 RT:24.7050min Charge:1+ Fragmentation:hcd
											22			360.2	359.193	1														File:20150813HUKUNHUA2.mzXML Scans:13345 RT:41.7935min Charge:1+ Fragmentation:hcd
											23			360.206	359.199	1														File:20150813HUKUNHUA2.mzXML Scans:9408 RT:31.8452min Charge:1+ Fragmentation:hcd
											24			360.207	359.199	1														File:20150813HUKUNHUA2.mzXML Scans:9737 RT:32.6810min Charge:1+ Fragmentation:hcd
											25			360.26	359.253	1														File:20150813HUKUNHUA2.mzXML Scans:6301 RT:24.7630min Charge:1+ Fragmentation:hcd
											26			360.759	359.752	1														File:20150813HUKUNHUA2.mzXML Scans:3612 RT:19.5073min Charge:1+ Fragmentation:hcd
											27			361.243	360.235	1														File:20150813HUKUNHUA2.mzXML Scans:17554 RT:53.3852min Charge:1+ Fragmentation:hcd
											28			361.69	360.683	1														File:20150813HUKUNHUA2.mzXML Scans:4720 RT:21.5863min Charge:1+ Fragmentation:hcd
											29			362.19	361.183	1														File:20150813HUKUNHUA2.mzXML Scans:9535 RT:32.1730min Charge:1+ Fragmentation:hcd
											30			362.22	361.213	1														File:20150813HUKUNHUA2.mzXML Scans:9768 RT:32.7495min Charge:1+ Fragmentation:hcd
											31			362.222	361.215	1														File:20150813HUKUNHUA2.mzXML Scans:10021 RT:33.2657min Charge:1+ Fragmentation:hcd
											32			362.222	361.215	1														File:20150813HUKUNHUA2.mzXML Scans:10234 RT:33.7793min Charge:1+ Fragmentation:hcd
											33			362.241	361.234	1														File:20150813HUKUNHUA2.mzXML Scans:10439 RT:34.2968min Charge:1+ Fragmentation:hcd
											34			362.241	361.234	1														File:20150813HUKUNHUA2.mzXML Scans:10238 RT:33.7890min Charge:1+ Fragmentation:hcd
											35			363.671	362.663	1														File:20150813HUKUNHUA2.mzXML Scans:4254 RT:20.7227min Charge:1+ Fragmentation:hcd
											36			364.23	363.223	1														File:20150813HUKUNHUA2.mzXML Scans:8000 RT:28.3415min Charge:1+ Fragmentation:hcd
											37			364.243	363.236	1														File:20150813HUKUNHUA2.mzXML Scans:10960 RT:35.7642min Charge:1+ Fragmentation:hcd
											38			364.9	363.893	1														File:20150813HUKUNHUA2.mzXML Scans:12155 RT:38.9125min Charge:1+ Fragmentation:hcd
											39			366.21	365.203	1														File:20150813HUKUNHUA2.mzXML Scans:10528 RT:34.5145min Charge:1+ Fragmentation:hcd
											40			367.21	366.203	1														File:20150813HUKUNHUA2.mzXML Scans:13464 RT:42.0885min Charge:1+ Fragmentation:hcd
											41			367.219	366.211	1														File:20150813HUKUNHUA2.mzXML Scans:10435 RT:34.2872min Charge:1+ Fragmentation:hcd
											42			367.22	366.213	1														File:20150813HUKUNHUA2.mzXML Scans:10230 RT:33.7693min Charge:1+ Fragmentation:hcd
											43			367.25	366.243	1														File:20150813HUKUNHUA2.mzXML Scans:18098 RT:55.0877min Charge:1+ Fragmentation:hcd
											44			368.23	367.223	1														File:20150813HUKUNHUA2.mzXML Scans:10598 RT:34.6693min Charge:1+ Fragmentation:hcd
											45			368.24	367.233	1														File:20150813HUKUNHUA2.mzXML Scans:10265 RT:33.8622min Charge:1+ Fragmentation:hcd
											46			368.68	367.673	1														File:20150813HUKUNHUA2.mzXML Scans:6258 RT:24.6857min Charge:1+ Fragmentation:hcd
											47			368.719	367.712	1														File:20150813HUKUNHUA2.mzXML Scans:9398 RT:31.8252min Charge:1+ Fragmentation:hcd
											48			368.72	367.713	1														File:20150813HUKUNHUA2.mzXML Scans:12611 RT:40.0553min Charge:1+ Fragmentation:hcd
											49			368.72	367.713	1														File:20150813HUKUNHUA2.mzXML Scans:11956 RT:38.4300min Charge:1+ Fragmentation:hcd
											50			368.72	367.713	1														File:20150813HUKUNHUA2.mzXML Scans:11015 RT:35.8915min Charge:1+ Fragmentation:hcd
											51			368.72	367.713	1														File:20150813HUKUNHUA2.mzXML Scans:13755 RT:42.8220min Charge:1+ Fragmentation:hcd
											52			368.72	367.713	1														File:20150813HUKUNHUA2.mzXML Scans:10815 RT:35.3750min Charge:1+ Fragmentation:hcd
											53			368.72	367.713	1														File:20150813HUKUNHUA2.mzXML Scans:10493 RT:34.4317min Charge:1+ Fragmentation:hcd
											54			368.72	367.713	1														File:20150813HUKUNHUA2.mzXML Scans:9600 RT:32.3423min Charge:1+ Fragmentation:hcd
											55			370.735	369.727	1														File:20150813HUKUNHUA2.mzXML Scans:9921 RT:33.0485min Charge:1+ Fragmentation:hcd
											56			373.21	372.203	1														File:20150813HUKUNHUA2.mzXML Scans:4656 RT:21.4685min Charge:1+ Fragmentation:hcd
											57			373.23	372.223	1														File:20150813HUKUNHUA2.mzXML Scans:7751 RT:27.8442min Charge:1+ Fragmentation:hcd
											58			373.695	372.688	1														File:20150813HUKUNHUA2.mzXML Scans:5860 RT:23.8707min Charge:1+ Fragmentation:hcd
											59			373.697	372.69	1														File:20150813HUKUNHUA2.mzXML Scans:13500 RT:42.1768min Charge:1+ Fragmentation:hcd
											60			373.896	372.888	1														File:20150813HUKUNHUA2.mzXML Scans:12382 RT:39.4637min Charge:1+ Fragmentation:hcd
											61			374.1	373.093	1														File:20150813HUKUNHUA2.mzXML Scans:2209 RT:16.6035min Charge:1+ Fragmentation:hcd
											62			374.22	373.213	1														File:20150813HUKUNHUA2.mzXML Scans:3000 RT:18.2900min Charge:1+ Fragmentation:hcd
											63			375.24	374.233	1														File:20150813HUKUNHUA2.mzXML Scans:10432 RT:34.2790min Charge:1+ Fragmentation:hcd
											64			375.241	374.233	1														File:20150813HUKUNHUA2.mzXML Scans:10229 RT:33.7678min Charge:1+ Fragmentation:hcd
											65			376.23	375.223	1														File:20150813HUKUNHUA2.mzXML Scans:7739 RT:27.8127min Charge:1+ Fragmentation:hcd
											66			376.739	375.731	1														File:20150813HUKUNHUA2.mzXML Scans:8105 RT:28.5842min Charge:1+ Fragmentation:hcd
											67			377.197	376.19	1														File:20150813HUKUNHUA2.mzXML Scans:6246 RT:24.6627min Charge:1+ Fragmentation:hcd
											68			377.23	376.223	1														File:20150813HUKUNHUA2.mzXML Scans:12879 RT:40.6192min Charge:1+ Fragmentation:hcd
											69			377.23	376.223	1														File:20150813HUKUNHUA2.mzXML Scans:15231 RT:46.7255min Charge:1+ Fragmentation:hcd
											70			377.23	376.223	1														File:20150813HUKUNHUA2.mzXML Scans:11042 RT:35.9545min Charge:1+ Fragmentation:hcd
											71			377.23	376.223	1														File:20150813HUKUNHUA2.mzXML Scans:17294 RT:52.7608min Charge:1+ Fragmentation:hcd
											72			377.23	376.223	1														File:20150813HUKUNHUA2.mzXML Scans:15527 RT:47.5113min Charge:1+ Fragmentation:hcd
											73			377.23	376.223	1														File:20150813HUKUNHUA2.mzXML Scans:11578 RT:37.3510min Charge:1+ Fragmentation:hcd
											74			377.23	376.223	1														File:20150813HUKUNHUA2.mzXML Scans:12429 RT:39.5885min Charge:1+ Fragmentation:hcd
											75			377.233	376.226	1														File:20150813HUKUNHUA2.mzXML Scans:9429 RT:31.8947min Charge:1+ Fragmentation:hcd
											76			377.233	376.226	1														File:20150813HUKUNHUA2.mzXML Scans:9625 RT:32.4037min Charge:1+ Fragmentation:hcd
											77			377.234	376.226	1														File:20150813HUKUNHUA2.mzXML Scans:13164 RT:41.3093min Charge:1+ Fragmentation:hcd
											78			377.234	376.227	1														File:20150813HUKUNHUA2.mzXML Scans:9220 RT:31.3898min Charge:1+ Fragmentation:hcd
											79			377.72	376.713	1														File:20150813HUKUNHUA2.mzXML Scans:8336 RT:29.0938min Charge:1+ Fragmentation:hcd
											80			377.74	376.733	1														File:20150813HUKUNHUA2.mzXML Scans:10833 RT:35.4230min Charge:1+ Fragmentation:hcd
											81			378.22	377.213	1														File:20150813HUKUNHUA2.mzXML Scans:7436 RT:27.1310min Charge:1+ Fragmentation:hcd
											82			378.25	377.243	1														File:20150813HUKUNHUA2.mzXML Scans:10357 RT:34.0845min Charge:1+ Fragmentation:hcd
											83			379.248	378.241	1														File:20150813HUKUNHUA2.mzXML Scans:10012 RT:33.2477min Charge:1+ Fragmentation:hcd
											84			379.248	378.241	1														File:20150813HUKUNHUA2.mzXML Scans:9763 RT:32.7415min Charge:1+ Fragmentation:hcd
											85			379.248	378.241	1														File:20150813HUKUNHUA2.mzXML Scans:10300 RT:33.9403min Charge:1+ Fragmentation:hcd
											86			379.249	378.242	1														File:20150813HUKUNHUA2.mzXML Scans:15659 RT:47.8990min Charge:1+ Fragmentation:hcd
											87			379.25	378.243	1														File:20150813HUKUNHUA2.mzXML Scans:12808 RT:40.4522min Charge:1+ Fragmentation:hcd
											88			379.25	378.243	1														File:20150813HUKUNHUA2.mzXML Scans:11031 RT:35.9247min Charge:1+ Fragmentation:hcd
											89			379.25	378.243	1														File:20150813HUKUNHUA2.mzXML Scans:13086 RT:41.1132min Charge:1+ Fragmentation:hcd
											90			379.25	378.243	1														File:20150813HUKUNHUA2.mzXML Scans:16854 RT:51.2363min Charge:1+ Fragmentation:hcd
											91			379.25	378.243	1														File:20150813HUKUNHUA2.mzXML Scans:10805 RT:35.3518min Charge:1+ Fragmentation:hcd
											92			379.571	378.564	1														File:20150813HUKUNHUA2.mzXML Scans:12390 RT:39.4840min Charge:1+ Fragmentation:hcd
											93			379.71	378.703	1														File:20150813HUKUNHUA2.mzXML Scans:2069 RT:16.1999min Charge:1+ Fragmentation:hcd
											94			379.742	378.734	1														File:20150813HUKUNHUA2.mzXML Scans:4084 RT:20.4020min Charge:1+ Fragmentation:hcd
											95			380.19	379.183	1														File:20150813HUKUNHUA2.mzXML Scans:11986 RT:38.5242min Charge:1+ Fragmentation:hcd
											96			380.22	379.213	1														File:20150813HUKUNHUA2.mzXML Scans:5341 RT:22.8030min Charge:1+ Fragmentation:hcd
											97			380.235	379.227	1														File:20150813HUKUNHUA2.mzXML Scans:5448 RT:23.0257min Charge:1+ Fragmentation:hcd
											98			380.703	379.696	1														File:20150813HUKUNHUA2.mzXML Scans:6621 RT:25.4518min Charge:1+ Fragmentation:hcd
											99			380.703	379.696	1														File:20150813HUKUNHUA2.mzXML Scans:5541 RT:23.2130min Charge:1+ Fragmentation:hcd
											100			380.705	379.697	1														File:20150813HUKUNHUA2.mzXML Scans:4315 RT:20.8365min Charge:1+ Fragmentation:hcd
											101			380.763	379.755	1														File:20150813HUKUNHUA2.mzXML Scans:5636 RT:23.3983min Charge:1+ Fragmentation:hcd
											102			381.212	380.205	1														File:20150813HUKUNHUA2.mzXML Scans:2911 RT:18.1120min Charge:1+ Fragmentation:hcd
											103			381.746	380.738	1														File:20150813HUKUNHUA2.mzXML Scans:6544 RT:25.2895min Charge:1+ Fragmentation:hcd
											104			382.2	381.193	1														File:20150813HUKUNHUA2.mzXML Scans:3689 RT:19.6495min Charge:1+ Fragmentation:hcd
											105			382.2	381.193	1														File:20150813HUKUNHUA2.mzXML Scans:5162 RT:22.4365min Charge:1+ Fragmentation:hcd
											106			382.202	381.195	1														File:20150813HUKUNHUA2.mzXML Scans:5800 RT:23.7315min Charge:1+ Fragmentation:hcd
											107			382.219	381.212	1														File:20150813HUKUNHUA2.mzXML Scans:9785 RT:32.7918min Charge:1+ Fragmentation:hcd
											108			382.22	381.213	1														File:20150813HUKUNHUA2.mzXML Scans:9574 RT:32.2702min Charge:1+ Fragmentation:hcd
											109			382.22	381.213	1														File:20150813HUKUNHUA2.mzXML Scans:16366 RT:49.8310min Charge:1+ Fragmentation:hcd
											110			382.22	381.213	1														File:20150813HUKUNHUA2.mzXML Scans:11158 RT:36.2735min Charge:1+ Fragmentation:hcd
											111			382.22	381.213	1														File:20150813HUKUNHUA2.mzXML Scans:12405 RT:39.5158min Charge:1+ Fragmentation:hcd
											112			382.707	381.7	1														File:20150813HUKUNHUA2.mzXML Scans:1873 RT:15.6300min Charge:1+ Fragmentation:hcd
											113			384.197	383.19	1														File:20150813HUKUNHUA2.mzXML Scans:6369 RT:24.9093min Charge:1+ Fragmentation:hcd
											114			384.22	383.213	1														File:20150813HUKUNHUA2.mzXML Scans:3496 RT:19.2920min Charge:1+ Fragmentation:hcd
											115			384.235	383.227	1														File:20150813HUKUNHUA2.mzXML Scans:10391 RT:34.1685min Charge:1+ Fragmentation:hcd
											116			384.235	383.228	1														File:20150813HUKUNHUA2.mzXML Scans:10648 RT:34.8225min Charge:1+ Fragmentation:hcd
											117			384.235	383.228	1														File:20150813HUKUNHUA2.mzXML Scans:10179 RT:33.6542min Charge:1+ Fragmentation:hcd
											118			384.24	383.233	1														File:20150813HUKUNHUA2.mzXML Scans:13438 RT:42.0250min Charge:1+ Fragmentation:hcd
											119			384.24	383.233	1														File:20150813HUKUNHUA2.mzXML Scans:15033 RT:46.1978min Charge:1+ Fragmentation:hcd
											120			384.24	383.233	1														File:20150813HUKUNHUA2.mzXML Scans:14280 RT:44.1320min Charge:1+ Fragmentation:hcd
											121			385.203	384.195	1														File:20150813HUKUNHUA2.mzXML Scans:2412 RT:17.0658min Charge:1+ Fragmentation:hcd
											122			385.247	384.239	1														File:20150813HUKUNHUA2.mzXML Scans:12373 RT:39.4420min Charge:1+ Fragmentation:hcd
											123			386.238	385.231	1														File:20150813HUKUNHUA2.mzXML Scans:10394 RT:34.1733min Charge:1+ Fragmentation:hcd
											124			386.25	385.243	1														File:20150813HUKUNHUA2.mzXML Scans:11540 RT:37.2682min Charge:1+ Fragmentation:hcd
											125			387.253	386.245	1														File:20150813HUKUNHUA2.mzXML Scans:18118 RT:55.1418min Charge:1+ Fragmentation:hcd
											126			387.795	386.787	1														File:20150813HUKUNHUA2.mzXML Scans:11730 RT:37.7883min Charge:1+ Fragmentation:hcd
											127			387.8	386.793	1														File:20150813HUKUNHUA2.mzXML Scans:11539 RT:37.2667min Charge:1+ Fragmentation:hcd
											128			387.8	386.793	1														File:20150813HUKUNHUA2.mzXML Scans:12778 RT:40.3970min Charge:1+ Fragmentation:hcd
											129			387.8	386.793	1														File:20150813HUKUNHUA2.mzXML Scans:14978 RT:46.0662min Charge:1+ Fragmentation:hcd
											130			388.232	387.224	1														File:20150813HUKUNHUA2.mzXML Scans:4073 RT:20.3807min Charge:1+ Fragmentation:hcd
											131			388.7	387.693	1														File:20150813HUKUNHUA2.mzXML Scans:12737 RT:40.3025min Charge:1+ Fragmentation:hcd
											132			388.72	387.713	1														File:20150813HUKUNHUA2.mzXML Scans:2944 RT:18.1718min Charge:1+ Fragmentation:hcd
											133			388.786	387.778	1														File:20150813HUKUNHUA2.mzXML Scans:10143 RT:33.5633min Charge:1+ Fragmentation:hcd
											134			389.216	388.209	1														File:20150813HUKUNHUA2.mzXML Scans:3659 RT:19.5942min Charge:1+ Fragmentation:hcd
											135			389.541	388.533	1														File:20150813HUKUNHUA2.mzXML Scans:3814 RT:19.8853min Charge:1+ Fragmentation:hcd
											136			390.2	389.193	1														File:20150813HUKUNHUA2.mzXML Scans:3304 RT:18.9202min Charge:1+ Fragmentation:hcd
											137			390.73	389.723	1														File:20150813HUKUNHUA2.mzXML Scans:11413 RT:36.9557min Charge:1+ Fragmentation:hcd
											138			390.73	389.723	1														File:20150813HUKUNHUA2.mzXML Scans:12518 RT:39.8177min Charge:1+ Fragmentation:hcd
											139			390.73	389.723	1														File:20150813HUKUNHUA2.mzXML Scans:10808 RT:35.3567min Charge:1+ Fragmentation:hcd
											140			390.732	389.725	1														File:20150813HUKUNHUA2.mzXML Scans:9801 RT:32.8213min Charge:1+ Fragmentation:hcd
											141			390.733	389.726	1														File:20150813HUKUNHUA2.mzXML Scans:10053 RT:33.3392min Charge:1+ Fragmentation:hcd
											142			390.733	389.726	1														File:20150813HUKUNHUA2.mzXML Scans:9584 RT:32.2992min Charge:1+ Fragmentation:hcd
											143			390.733	389.726	1														File:20150813HUKUNHUA2.mzXML Scans:12278 RT:39.2403min Charge:1+ Fragmentation:hcd
											144			390.733	389.726	1														File:20150813HUKUNHUA2.mzXML Scans:11618 RT:37.4623min Charge:1+ Fragmentation:hcd
											145			390.733	389.726	1														File:20150813HUKUNHUA2.mzXML Scans:11811 RT:38.0193min Charge:1+ Fragmentation:hcd
											146			390.922	389.915	1														File:20150813HUKUNHUA2.mzXML Scans:12372 RT:39.4403min Charge:1+ Fragmentation:hcd
											147			391.224	390.216	1														File:20150813HUKUNHUA2.mzXML Scans:8710 RT:30.0293min Charge:1+ Fragmentation:hcd
											148			391.224	390.217	1														File:20150813HUKUNHUA2.mzXML Scans:8928 RT:30.6075min Charge:1+ Fragmentation:hcd
											149			391.23	390.223	1														File:20150813HUKUNHUA2.mzXML Scans:12815 RT:40.4668min Charge:1+ Fragmentation:hcd
											150			391.28	390.273	1														File:20150813HUKUNHUA2.mzXML Scans:13715 RT:42.7018min Charge:1+ Fragmentation:hcd
											151			391.742	390.734	1														File:20150813HUKUNHUA2.mzXML Scans:4472 RT:21.1267min Charge:1+ Fragmentation:hcd
											152			392.182	391.174	1														File:20150813HUKUNHUA2.mzXML Scans:4661 RT:21.4808min Charge:1+ Fragmentation:hcd
											153			392.2	391.193	1														File:20150813HUKUNHUA2.mzXML Scans:8806 RT:30.2557min Charge:1+ Fragmentation:hcd
											154			392.223	391.215	1														File:20150813HUKUNHUA2.mzXML Scans:2433 RT:17.1162min Charge:1+ Fragmentation:hcd
											155			392.23	391.223	1														File:20150813HUKUNHUA2.mzXML Scans:13143 RT:41.2463min Charge:1+ Fragmentation:hcd
											156			392.24	391.233	1														File:20150813HUKUNHUA2.mzXML Scans:16487 RT:50.2177min Charge:1+ Fragmentation:hcd
											157			392.25	391.243	1														File:20150813HUKUNHUA2.mzXML Scans:16188 RT:49.4318min Charge:1+ Fragmentation:hcd
											158			392.748	391.741	1														File:20150813HUKUNHUA2.mzXML Scans:10175 RT:33.6443min Charge:1+ Fragmentation:hcd
											159			392.748	391.741	1														File:20150813HUKUNHUA2.mzXML Scans:10382 RT:34.1472min Charge:1+ Fragmentation:hcd
											160			392.749	391.741	1														File:20150813HUKUNHUA2.mzXML Scans:10597 RT:34.6678min Charge:1+ Fragmentation:hcd
											161			392.75	391.743	1														File:20150813HUKUNHUA2.mzXML Scans:12369 RT:39.4280min Charge:1+ Fragmentation:hcd
											162			392.75	391.743	1														File:20150813HUKUNHUA2.mzXML Scans:9411 RT:31.8500min Charge:1+ Fragmentation:hcd
											163			393.25	392.243	1														File:20150813HUKUNHUA2.mzXML Scans:16011 RT:48.8707min Charge:1+ Fragmentation:hcd
											164			393.26	392.253	1														File:20150813HUKUNHUA2.mzXML Scans:11619 RT:37.4640min Charge:1+ Fragmentation:hcd
											165			393.27	392.263	1														File:20150813HUKUNHUA2.mzXML Scans:10155 RT:33.5897min Charge:1+ Fragmentation:hcd
											166			393.67	392.663	1														File:20150813HUKUNHUA2.mzXML Scans:5207 RT:22.5237min Charge:1+ Fragmentation:hcd
											167			393.745	392.738	1														File:20150813HUKUNHUA2.mzXML Scans:3464 RT:19.2333min Charge:1+ Fragmentation:hcd
											168			394.208	393.201	1														File:20150813HUKUNHUA2.mzXML Scans:5309 RT:22.7298min Charge:1+ Fragmentation:hcd
											169			394.21	393.203	1														File:20150813HUKUNHUA2.mzXML Scans:12139 RT:38.8832min Charge:1+ Fragmentation:hcd
											170			394.25	393.243	1														File:20150813HUKUNHUA2.mzXML Scans:9257 RT:31.4727min Charge:1+ Fragmentation:hcd
											171			394.719	393.712	1														File:20150813HUKUNHUA2.mzXML Scans:5877 RT:23.9063min Charge:1+ Fragmentation:hcd
											172			395.226	394.219	1														File:20150813HUKUNHUA2.mzXML Scans:10318 RT:33.9798min Charge:1+ Fragmentation:hcd
											173			395.231	394.224	1														File:20150813HUKUNHUA2.mzXML Scans:5387 RT:22.9018min Charge:1+ Fragmentation:hcd
											174			395.693	394.686	1														File:20150813HUKUNHUA2.mzXML Scans:10887 RT:35.5713min Charge:1+ Fragmentation:hcd
											175			396.22	395.213	1														File:20150813HUKUNHUA2.mzXML Scans:6607 RT:25.4255min Charge:1+ Fragmentation:hcd
											176			396.31	395.303	1														File:20150813HUKUNHUA2.mzXML Scans:17899 RT:54.4400min Charge:1+ Fragmentation:hcd
											177			396.706	395.698	1														File:20150813HUKUNHUA2.mzXML Scans:6080 RT:24.3037min Charge:1+ Fragmentation:hcd
											178			396.706	395.699	1														File:20150813HUKUNHUA2.mzXML Scans:4504 RT:21.1860min Charge:1+ Fragmentation:hcd
											179			396.801	395.793	1														File:20150813HUKUNHUA2.mzXML Scans:6213 RT:24.5903min Charge:1+ Fragmentation:hcd
											180			396.801	395.794	1														File:20150813HUKUNHUA2.mzXML Scans:13 RT:5.0740min Charge:1+ Fragmentation:hcd
											181			397.21	396.203	1														File:20150813HUKUNHUA2.mzXML Scans:4302 RT:20.8115min Charge:1+ Fragmentation:hcd
											182			397.235	396.228	1														File:20150813HUKUNHUA2.mzXML Scans:10409 RT:34.2217min Charge:1+ Fragmentation:hcd
											183			399.198	398.19	1														File:20150813HUKUNHUA2.mzXML Scans:7183 RT:26.5585min Charge:1+ Fragmentation:hcd
											184			399.21	398.203	1														File:20150813HUKUNHUA2.mzXML Scans:6439 RT:25.0602min Charge:1+ Fragmentation:hcd
											185			399.24	398.233	1														File:20150813HUKUNHUA2.mzXML Scans:15809 RT:48.3823min Charge:1+ Fragmentation:hcd
											186			399.246	398.238	1														File:20150813HUKUNHUA2.mzXML Scans:9816 RT:32.8493min Charge:1+ Fragmentation:hcd
											187			399.246	398.239	1														File:20150813HUKUNHUA2.mzXML Scans:9299 RT:31.5725min Charge:1+ Fragmentation:hcd
											188			399.247	398.239	1														File:20150813HUKUNHUA2.mzXML Scans:13925 RT:43.1733min Charge:1+ Fragmentation:hcd
											189			399.247	398.239	1														File:20150813HUKUNHUA2.mzXML Scans:14121 RT:43.6855min Charge:1+ Fragmentation:hcd
											190			399.247	398.24	1														File:20150813HUKUNHUA2.mzXML Scans:10100 RT:33.4512min Charge:1+ Fragmentation:hcd
											191			399.247	398.24	1														File:20150813HUKUNHUA2.mzXML Scans:11463 RT:37.0987min Charge:1+ Fragmentation:hcd
											192			399.247	398.24	1														File:20150813HUKUNHUA2.mzXML Scans:13683 RT:42.6288min Charge:1+ Fragmentation:hcd
											193			399.247	398.24	1														File:20150813HUKUNHUA2.mzXML Scans:12913 RT:40.7312min Charge:1+ Fragmentation:hcd
											194			399.247	398.24	1														File:20150813HUKUNHUA2.mzXML Scans:16422 RT:49.9943min Charge:1+ Fragmentation:hcd
											195			399.247	398.24	1														File:20150813HUKUNHUA2.mzXML Scans:16611 RT:50.5810min Charge:1+ Fragmentation:hcd
											196			399.249	398.241	1														File:20150813HUKUNHUA2.mzXML Scans:12414 RT:39.5473min Charge:1+ Fragmentation:hcd
											197			399.25	398.243	1														File:20150813HUKUNHUA2.mzXML Scans:15511 RT:47.4742min Charge:1+ Fragmentation:hcd
											198			399.25	398.243	1														File:20150813HUKUNHUA2.mzXML Scans:11032 RT:35.9263min Charge:1+ Fragmentation:hcd
											199			399.25	398.243	1														File:20150813HUKUNHUA2.mzXML Scans:14986 RT:46.0858min Charge:1+ Fragmentation:hcd
											200			399.25	398.243	1														File:20150813HUKUNHUA2.mzXML Scans:13467 RT:42.1020min Charge:1+ Fragmentation:hcd
											201			399.25	398.243	1														File:20150813HUKUNHUA2.mzXML Scans:15288 RT:46.8730min Charge:1+ Fragmentation:hcd
											202			399.25	398.243	1														File:20150813HUKUNHUA2.mzXML Scans:9596 RT:32.3317min Charge:1+ Fragmentation:hcd
											203			399.26	398.253	1														File:20150813HUKUNHUA2.mzXML Scans:16102 RT:49.1237min Charge:1+ Fragmentation:hcd
											204			399.29	398.283	1														File:20150813HUKUNHUA2.mzXML Scans:10914 RT:35.6417min Charge:1+ Fragmentation:hcd
											205			399.74	398.733	1														File:20150813HUKUNHUA2.mzXML Scans:7814 RT:27.9602min Charge:1+ Fragmentation:hcd
											206			399.923	398.915	1														File:20150813HUKUNHUA2.mzXML Scans:12575 RT:39.9697min Charge:1+ Fragmentation:hcd
											207			400.23	399.223	1														File:20150813HUKUNHUA2.mzXML Scans:11648 RT:37.5525min Charge:1+ Fragmentation:hcd
											208			400.25	399.243	1														File:20150813HUKUNHUA2.mzXML Scans:6883 RT:25.9498min Charge:1+ Fragmentation:hcd
											209			400.27	399.263	1														File:20150813HUKUNHUA2.mzXML Scans:12461 RT:39.6915min Charge:1+ Fragmentation:hcd
											210			400.27	399.263	1														File:20150813HUKUNHUA2.mzXML Scans:12739 RT:40.3057min Charge:1+ Fragmentation:hcd
											211			400.925	399.918	1														File:20150813HUKUNHUA2.mzXML Scans:11724 RT:37.7752min Charge:1+ Fragmentation:hcd
											212			401.25	400.243	1														File:20150813HUKUNHUA2.mzXML Scans:15020 RT:46.1658min Charge:1+ Fragmentation:hcd
											213			401.26	400.253	1														File:20150813HUKUNHUA2.mzXML Scans:10963 RT:35.7690min Charge:1+ Fragmentation:hcd
											214			401.26	400.253	1														File:20150813HUKUNHUA2.mzXML Scans:15030 RT:46.1930min Charge:1+ Fragmentation:hcd
											215			401.262	400.254	1														File:20150813HUKUNHUA2.mzXML Scans:10308 RT:33.9565min Charge:1+ Fragmentation:hcd
											216			401.262	400.255	1														File:20150813HUKUNHUA2.mzXML Scans:10511 RT:34.4757min Charge:1+ Fragmentation:hcd
											217			401.263	400.256	1														File:20150813HUKUNHUA2.mzXML Scans:16118 RT:49.1833min Charge:1+ Fragmentation:hcd
											218			401.28	400.273	1														File:20150813HUKUNHUA2.mzXML Scans:5195 RT:22.5045min Charge:1+ Fragmentation:hcd
											219			401.718	400.711	1														File:20150813HUKUNHUA2.mzXML Scans:3296 RT:18.9075min Charge:1+ Fragmentation:hcd
											220			401.724	400.717	1														File:20150813HUKUNHUA2.mzXML Scans:9665 RT:32.5020min Charge:1+ Fragmentation:hcd
											221			402.206	401.198	1														File:20150813HUKUNHUA2.mzXML Scans:6968 RT:26.1177min Charge:1+ Fragmentation:hcd
											222			402.23	401.223	1														File:20150813HUKUNHUA2.mzXML Scans:5862 RT:23.8738min Charge:1+ Fragmentation:hcd
											223			402.255	401.247	1														File:20150813HUKUNHUA2.mzXML Scans:8186 RT:28.7578min Charge:1+ Fragmentation:hcd
											224			402.734	401.727	1														File:20150813HUKUNHUA2.mzXML Scans:3686 RT:19.6448min Charge:1+ Fragmentation:hcd
											225			402.78	401.773	1														File:20150813HUKUNHUA2.mzXML Scans:6303 RT:24.7662min Charge:1+ Fragmentation:hcd
											226			403.19	402.183	1														File:20150813HUKUNHUA2.mzXML Scans:2769 RT:17.8107min Charge:1+ Fragmentation:hcd
											227			403.25	402.243	1														File:20150813HUKUNHUA2.mzXML Scans:12841 RT:40.5198min Charge:1+ Fragmentation:hcd
											228			403.262	402.254	1														File:20150813HUKUNHUA2.mzXML Scans:18110 RT:55.1180min Charge:1+ Fragmentation:hcd
											229			403.28	402.273	1														File:20150813HUKUNHUA2.mzXML Scans:15262 RT:46.8118min Charge:1+ Fragmentation:hcd
											230			403.75	402.743	1														File:20150813HUKUNHUA2.mzXML Scans:18365 RT:55.8742min Charge:1+ Fragmentation:hcd
											231			403.791	402.783	1														File:20150813HUKUNHUA2.mzXML Scans:11460 RT:37.0903min Charge:1+ Fragmentation:hcd
											232			403.791	402.784	1														File:20150813HUKUNHUA2.mzXML Scans:10503 RT:34.4592min Charge:1+ Fragmentation:hcd
											233			403.809	402.802	1														File:20150813HUKUNHUA2.mzXML Scans:11798 RT:37.9773min Charge:1+ Fragmentation:hcd
											234			404.216	403.209	1														File:20150813HUKUNHUA2.mzXML Scans:6116 RT:24.3945min Charge:1+ Fragmentation:hcd
											235			404.23	403.223	1														File:20150813HUKUNHUA2.mzXML Scans:10761 RT:35.2463min Charge:1+ Fragmentation:hcd
											236			404.232	403.225	1														File:20150813HUKUNHUA2.mzXML Scans:10226 RT:33.7630min Charge:1+ Fragmentation:hcd
											237			404.233	403.225	1														File:20150813HUKUNHUA2.mzXML Scans:10014 RT:33.2508min Charge:1+ Fragmentation:hcd
											238			404.233	403.225	1														File:20150813HUKUNHUA2.mzXML Scans:14051 RT:43.4770min Charge:1+ Fragmentation:hcd
											239			404.234	403.227	1														File:20150813HUKUNHUA2.mzXML Scans:9664 RT:32.5003min Charge:1+ Fragmentation:hcd
											240			404.25	403.243	1														File:20150813HUKUNHUA2.mzXML Scans:4688 RT:21.5277min Charge:1+ Fragmentation:hcd
											241			404.25	403.243	1														File:20150813HUKUNHUA2.mzXML Scans:11916 RT:38.3265min Charge:1+ Fragmentation:hcd
											242			404.799	403.791	1														File:20150813HUKUNHUA2.mzXML Scans:6947 RT:26.0768min Charge:1+ Fragmentation:hcd
											243			404.8	403.793	1														File:20150813HUKUNHUA2.mzXML Scans:9884 RT:32.9780min Charge:1+ Fragmentation:hcd
											244			405.3	404.293	1														File:20150813HUKUNHUA2.mzXML Scans:18563 RT:56.4082min Charge:1+ Fragmentation:hcd
											245			405.81	404.803	1														File:20150813HUKUNHUA2.mzXML Scans:19905 RT:59.6703min Charge:1+ Fragmentation:hcd
											246			406.236	405.228	1														File:20150813HUKUNHUA2.mzXML Scans:2701 RT:17.6768min Charge:1+ Fragmentation:hcd
											247			406.239	405.231	1														File:20150813HUKUNHUA2.mzXML Scans:13361 RT:41.8277min Charge:1+ Fragmentation:hcd
											248			406.248	405.24	1														File:20150813HUKUNHUA2.mzXML Scans:10883 RT:35.5613min Charge:1+ Fragmentation:hcd
											249			406.248	405.241	1														File:20150813HUKUNHUA2.mzXML Scans:10515 RT:34.4857min Charge:1+ Fragmentation:hcd
											250			406.25	405.243	1														File:20150813HUKUNHUA2.mzXML Scans:10706 RT:35.0438min Charge:1+ Fragmentation:hcd
											251			406.32	405.313	1														File:20150813HUKUNHUA2.mzXML Scans:15125 RT:46.4277min Charge:1+ Fragmentation:hcd
											252			406.697	405.69	1														File:20150813HUKUNHUA2.mzXML Scans:5932 RT:24.0105min Charge:1+ Fragmentation:hcd
											253			407.79	406.783	1														File:20150813HUKUNHUA2.mzXML Scans:20246 RT:60.5003min Charge:1+ Fragmentation:hcd
											254			407.79	406.783	1														File:20150813HUKUNHUA2.mzXML Scans:15328 RT:46.9567min Charge:1+ Fragmentation:hcd
											255			407.791	406.784	1														File:20150813HUKUNHUA2.mzXML Scans:11732 RT:37.7915min Charge:1+ Fragmentation:hcd
											256			407.793	406.785	1														File:20150813HUKUNHUA2.mzXML Scans:14208 RT:43.9173min Charge:1+ Fragmentation:hcd
											257			407.793	406.786	1														File:20150813HUKUNHUA2.mzXML Scans:11541 RT:37.2698min Charge:1+ Fragmentation:hcd
											258			407.793	406.786	1														File:20150813HUKUNHUA2.mzXML Scans:15535 RT:47.5320min Charge:1+ Fragmentation:hcd
											259			407.793	406.786	1														File:20150813HUKUNHUA2.mzXML Scans:10944 RT:35.7242min Charge:1+ Fragmentation:hcd
											260			407.793	406.786	1														File:20150813HUKUNHUA2.mzXML Scans:11334 RT:36.7567min Charge:1+ Fragmentation:hcd
											261			407.793	406.786	1														File:20150813HUKUNHUA2.mzXML Scans:12450 RT:39.6567min Charge:1+ Fragmentation:hcd
											262			407.794	406.786	1														File:20150813HUKUNHUA2.mzXML Scans:12013 RT:38.5872min Charge:1+ Fragmentation:hcd
											263			407.794	406.787	1														File:20150813HUKUNHUA2.mzXML Scans:13459 RT:42.0803min Charge:1+ Fragmentation:hcd
											264			407.794	406.787	1														File:20150813HUKUNHUA2.mzXML Scans:12901 RT:40.6945min Charge:1+ Fragmentation:hcd
											265			407.794	406.787	1														File:20150813HUKUNHUA2.mzXML Scans:13724 RT:42.7338min Charge:1+ Fragmentation:hcd
											266			408.163	407.156	1														File:20150813HUKUNHUA2.mzXML Scans:3288 RT:18.8912min Charge:1+ Fragmentation:hcd
											267			408.22	407.213	1														File:20150813HUKUNHUA2.mzXML Scans:12790 RT:40.4198min Charge:1+ Fragmentation:hcd
											268			408.24	407.233	1														File:20150813HUKUNHUA2.mzXML Scans:15306 RT:46.9137min Charge:1+ Fragmentation:hcd
											269			408.24	407.233	1														File:20150813HUKUNHUA2.mzXML Scans:15773 RT:48.2672min Charge:1+ Fragmentation:hcd
											270			408.24	407.233	1														File:20150813HUKUNHUA2.mzXML Scans:16055 RT:48.9832min Charge:1+ Fragmentation:hcd
											271			408.243	407.235	1														File:20150813HUKUNHUA2.mzXML Scans:14913 RT:45.9115min Charge:1+ Fragmentation:hcd
											272			408.244	407.236	1														File:20150813HUKUNHUA2.mzXML Scans:15523 RT:47.5050min Charge:1+ Fragmentation:hcd
											273			408.25	407.243	1														File:20150813HUKUNHUA2.mzXML Scans:8574 RT:29.6947min Charge:1+ Fragmentation:hcd
											274			408.251	407.243	1														File:20150813HUKUNHUA2.mzXML Scans:8966 RT:30.7160min Charge:1+ Fragmentation:hcd
											275			408.261	407.253	1														File:20150813HUKUNHUA2.mzXML Scans:5976 RT:24.0932min Charge:1+ Fragmentation:hcd
											276			408.27	407.263	1														File:20150813HUKUNHUA2.mzXML Scans:11609 RT:37.4360min Charge:1+ Fragmentation:hcd
											277			408.74	407.733	1														File:20150813HUKUNHUA2.mzXML Scans:7892 RT:28.1120min Charge:1+ Fragmentation:hcd
											278			408.876	407.868	1														File:20150813HUKUNHUA2.mzXML Scans:323 RT:6.9675min Charge:1+ Fragmentation:hcd
											279			408.921	407.914	1														File:20150813HUKUNHUA2.mzXML Scans:12814 RT:40.4653min Charge:1+ Fragmentation:hcd
											280			409.3	408.293	1														File:20150813HUKUNHUA2.mzXML Scans:19037 RT:57.5373min Charge:1+ Fragmentation:hcd
											281			409.729	408.721	1														File:20150813HUKUNHUA2.mzXML Scans:7749 RT:27.8410min Charge:1+ Fragmentation:hcd
											282			409.729	408.722	1														File:20150813HUKUNHUA2.mzXML Scans:8435 RT:29.3408min Charge:1+ Fragmentation:hcd
											283			409.926	408.919	1														File:20150813HUKUNHUA2.mzXML Scans:11906 RT:38.3068min Charge:1+ Fragmentation:hcd
											284			410.256	409.249	1														File:20150813HUKUNHUA2.mzXML Scans:11194 RT:36.3703min Charge:1+ Fragmentation:hcd
											285			410.713	409.706	1														File:20150813HUKUNHUA2.mzXML Scans:5730 RT:23.5885min Charge:1+ Fragmentation:hcd
											286			410.745	409.737	1														File:20150813HUKUNHUA2.mzXML Scans:13468 RT:42.1037min Charge:1+ Fragmentation:hcd
											287			411.22	410.213	1														File:20150813HUKUNHUA2.mzXML Scans:5235 RT:22.5763min Charge:1+ Fragmentation:hcd
											288			411.259	410.252	1														File:20150813HUKUNHUA2.mzXML Scans:7812 RT:27.9570min Charge:1+ Fragmentation:hcd
											289			411.26	410.253	1														File:20150813HUKUNHUA2.mzXML Scans:8169 RT:28.7197min Charge:1+ Fragmentation:hcd
											290			411.711	410.704	1														File:20150813HUKUNHUA2.mzXML Scans:6819 RT:25.8283min Charge:1+ Fragmentation:hcd
											291			411.72	410.713	1														File:20150813HUKUNHUA2.mzXML Scans:2505 RT:17.2855min Charge:1+ Fragmentation:hcd
											292			412.25	411.243	1														File:20150813HUKUNHUA2.mzXML Scans:11093 RT:36.0983min Charge:1+ Fragmentation:hcd
											293			412.29	411.283	1														File:20150813HUKUNHUA2.mzXML Scans:16350 RT:49.7938min Charge:1+ Fragmentation:hcd
											294			412.29	411.283	1														File:20150813HUKUNHUA2.mzXML Scans:17327 RT:52.8552min Charge:1+ Fragmentation:hcd
											295			412.3	411.293	1														File:20150813HUKUNHUA2.mzXML Scans:16769 RT:51.0185min Charge:1+ Fragmentation:hcd
											296			412.31	411.303	1														File:20150813HUKUNHUA2.mzXML Scans:19838 RT:59.5068min Charge:1+ Fragmentation:hcd
											297			412.31	411.303	1														File:20150813HUKUNHUA2.mzXML Scans:17510 RT:53.2958min Charge:1+ Fragmentation:hcd
											298			412.714	411.707	1														File:20150813HUKUNHUA2.mzXML Scans:12383 RT:39.4652min Charge:1+ Fragmentation:hcd
											299			412.715	411.707	1														File:20150813HUKUNHUA2.mzXML Scans:12580 RT:39.9815min Charge:1+ Fragmentation:hcd
											300			412.745	411.738	1														File:20150813HUKUNHUA2.mzXML Scans:10407 RT:34.2152min Charge:1+ Fragmentation:hcd
											301			412.745	411.738	1														File:20150813HUKUNHUA2.mzXML Scans:12741 RT:40.3123min Charge:1+ Fragmentation:hcd
											302			412.746	411.738	1														File:20150813HUKUNHUA2.mzXML Scans:10822 RT:35.3978min Charge:1+ Fragmentation:hcd
											303			412.746	411.738	1														File:20150813HUKUNHUA2.mzXML Scans:10200 RT:33.7068min Charge:1+ Fragmentation:hcd
											304			412.746	411.739	1														File:20150813HUKUNHUA2.mzXML Scans:12947 RT:40.8227min Charge:1+ Fragmentation:hcd
											305			412.746	411.739	1														File:20150813HUKUNHUA2.mzXML Scans:9645 RT:32.4525min Charge:1+ Fragmentation:hcd
											306			412.749	411.742	1														File:20150813HUKUNHUA2.mzXML Scans:13488 RT:42.1442min Charge:1+ Fragmentation:hcd
											307			412.75	411.743	1														File:20150813HUKUNHUA2.mzXML Scans:13698 RT:42.6613min Charge:1+ Fragmentation:hcd
											308			412.75	411.743	1														File:20150813HUKUNHUA2.mzXML Scans:11703 RT:37.7125min Charge:1+ Fragmentation:hcd
											309			412.75	411.743	1														File:20150813HUKUNHUA2.mzXML Scans:12229 RT:39.1093min Charge:1+ Fragmentation:hcd
											310			412.75	411.743	1														File:20150813HUKUNHUA2.mzXML Scans:17080 RT:52.0393min Charge:1+ Fragmentation:hcd
											311			412.75	411.743	1														File:20150813HUKUNHUA2.mzXML Scans:14119 RT:43.6782min Charge:1+ Fragmentation:hcd
											312			412.796	411.788	1														File:20150813HUKUNHUA2.mzXML Scans:6167 RT:24.4907min Charge:1+ Fragmentation:hcd
											313			413.24	412.233	1														File:20150813HUKUNHUA2.mzXML Scans:9262 RT:31.4842min Charge:1+ Fragmentation:hcd
											314			413.25	412.243	1														File:20150813HUKUNHUA2.mzXML Scans:16099 RT:49.1152min Charge:1+ Fragmentation:hcd
											315			413.25	412.243	1														File:20150813HUKUNHUA2.mzXML Scans:16831 RT:51.1670min Charge:1+ Fragmentation:hcd
											316			413.25	412.243	1														File:20150813HUKUNHUA2.mzXML Scans:12193 RT:39.0247min Charge:1+ Fragmentation:hcd
											317			413.276	412.269	1														File:20150813HUKUNHUA2.mzXML Scans:5683 RT:23.4945min Charge:1+ Fragmentation:hcd
											318			413.772	412.765	1														File:20150813HUKUNHUA2.mzXML Scans:12908 RT:40.7190min Charge:1+ Fragmentation:hcd
											319			414.25	413.243	1														File:20150813HUKUNHUA2.mzXML Scans:17270 RT:52.6757min Charge:1+ Fragmentation:hcd
											320			414.598	413.59	1														File:20150813HUKUNHUA2.mzXML Scans:12820 RT:40.4822min Charge:1+ Fragmentation:hcd
											321			414.745	413.737	1														File:20150813HUKUNHUA2.mzXML Scans:4585 RT:21.3358min Charge:1+ Fragmentation:hcd
											322			414.75	413.743	1														File:20150813HUKUNHUA2.mzXML Scans:8524 RT:29.5752min Charge:1+ Fragmentation:hcd
											323			414.76	413.753	1														File:20150813HUKUNHUA2.mzXML Scans:10697 RT:35.0012min Charge:1+ Fragmentation:hcd
											324			414.761	413.754	1														File:20150813HUKUNHUA2.mzXML Scans:15123 RT:46.4245min Charge:1+ Fragmentation:hcd
											325			414.762	413.754	1														File:20150813HUKUNHUA2.mzXML Scans:10514 RT:34.4840min Charge:1+ Fragmentation:hcd
											326			414.762	413.755	1														File:20150813HUKUNHUA2.mzXML Scans:16468 RT:50.1488min Charge:1+ Fragmentation:hcd
											327			415.22	414.213	1														File:20150813HUKUNHUA2.mzXML Scans:10135 RT:33.5435min Charge:1+ Fragmentation:hcd
											328			415.23	414.223	1														File:20150813HUKUNHUA2.mzXML Scans:14178 RT:43.8233min Charge:1+ Fragmentation:hcd
											329			415.24	414.233	1														File:20150813HUKUNHUA2.mzXML Scans:3439 RT:19.1808min Charge:1+ Fragmentation:hcd
											330			415.25	414.243	1														File:20150813HUKUNHUA2.mzXML Scans:12396 RT:39.4937min Charge:1+ Fragmentation:hcd
											331			415.25	414.243	1														File:20150813HUKUNHUA2.mzXML Scans:17054 RT:51.9508min Charge:1+ Fragmentation:hcd
											332			415.25	414.243	1														File:20150813HUKUNHUA2.mzXML Scans:9753 RT:32.7140min Charge:1+ Fragmentation:hcd
											333			415.25	414.243	1														File:20150813HUKUNHUA2.mzXML Scans:10291 RT:33.9150min Charge:1+ Fragmentation:hcd
											334			415.25	414.243	1														File:20150813HUKUNHUA2.mzXML Scans:13921 RT:43.1633min Charge:1+ Fragmentation:hcd
											335			415.25	414.243	1														File:20150813HUKUNHUA2.mzXML Scans:13580 RT:42.3818min Charge:1+ Fragmentation:hcd
											336			415.25	414.243	1														File:20150813HUKUNHUA2.mzXML Scans:20288 RT:60.6087min Charge:1+ Fragmentation:hcd
											337			415.25	414.243	1														File:20150813HUKUNHUA2.mzXML Scans:16064 RT:49.0053min Charge:1+ Fragmentation:hcd
											338			415.601	414.594	1														File:20150813HUKUNHUA2.mzXML Scans:11914 RT:38.3233min Charge:1+ Fragmentation:hcd
											339			415.705	414.697	1														File:20150813HUKUNHUA2.mzXML Scans:1572 RT:14.3071min Charge:1+ Fragmentation:hcd
											340			415.774	414.767	1														File:20150813HUKUNHUA2.mzXML Scans:11130 RT:36.1952min Charge:1+ Fragmentation:hcd
											341			415.775	414.768	1														File:20150813HUKUNHUA2.mzXML Scans:13326 RT:41.7368min Charge:1+ Fragmentation:hcd
											342			415.775	414.768	1														File:20150813HUKUNHUA2.mzXML Scans:11318 RT:36.7108min Charge:1+ Fragmentation:hcd
											343			415.775	414.768	1														File:20150813HUKUNHUA2.mzXML Scans:13735 RT:42.7598min Charge:1+ Fragmentation:hcd
											344			415.775	414.768	1														File:20150813HUKUNHUA2.mzXML Scans:20233 RT:60.4757min Charge:1+ Fragmentation:hcd
											345			415.775	414.768	1														File:20150813HUKUNHUA2.mzXML Scans:11833 RT:38.0928min Charge:1+ Fragmentation:hcd
											346			415.776	414.768	1														File:20150813HUKUNHUA2.mzXML Scans:10930 RT:35.6827min Charge:1+ Fragmentation:hcd
											347			415.776	414.768	1														File:20150813HUKUNHUA2.mzXML Scans:11584 RT:37.3682min Charge:1+ Fragmentation:hcd
											348			415.776	414.768	1														File:20150813HUKUNHUA2.mzXML Scans:12257 RT:39.1770min Charge:1+ Fragmentation:hcd
											349			415.776	414.768	1														File:20150813HUKUNHUA2.mzXML Scans:16845 RT:51.2057min Charge:1+ Fragmentation:hcd
											350			415.776	414.768	1														File:20150813HUKUNHUA2.mzXML Scans:12040 RT:38.6423min Charge:1+ Fragmentation:hcd
											351			415.776	414.769	1														File:20150813HUKUNHUA2.mzXML Scans:12902 RT:40.6960min Charge:1+ Fragmentation:hcd
											352			415.776	414.769	1														File:20150813HUKUNHUA2.mzXML Scans:16990 RT:51.7395min Charge:1+ Fragmentation:hcd
											353			415.776	414.769	1														File:20150813HUKUNHUA2.mzXML Scans:12464 RT:39.7005min Charge:1+ Fragmentation:hcd
											354			415.78	414.773	1														File:20150813HUKUNHUA2.mzXML Scans:13986 RT:43.3103min Charge:1+ Fragmentation:hcd
											355			415.78	414.773	1														File:20150813HUKUNHUA2.mzXML Scans:16061 RT:49.0005min Charge:1+ Fragmentation:hcd
											356			415.78	414.773	1														File:20150813HUKUNHUA2.mzXML Scans:13135 RT:41.2297min Charge:1+ Fragmentation:hcd
											357			415.78	414.773	1														File:20150813HUKUNHUA2.mzXML Scans:19730 RT:59.2543min Charge:1+ Fragmentation:hcd
											358			415.79	414.783	1														File:20150813HUKUNHUA2.mzXML Scans:10104 RT:33.4577min Charge:1+ Fragmentation:hcd
											359			416.23	415.223	1														File:20150813HUKUNHUA2.mzXML Scans:2972 RT:18.2377min Charge:1+ Fragmentation:hcd
											360			416.239	415.232	1														File:20150813HUKUNHUA2.mzXML Scans:12115 RT:38.8338min Charge:1+ Fragmentation:hcd
											361	1	0	417.25	416.243	1	416.238	0.0044	0	11.26	24	34	11		AGAAK				2	File:20150813HUKUNHUA2.mzXML Scans:4820 RT:21.7800min Charge:1+ Fragmentation:hcd
											362			417.257	416.25	1														File:20150813HUKUNHUA2.mzXML Scans:7859 RT:28.0438min Charge:1+ Fragmentation:hcd
											363			417.726	416.719	1														File:20150813HUKUNHUA2.mzXML Scans:4451 RT:21.0888min Charge:1+ Fragmentation:hcd
											364			417.92	416.913	1														File:20150813HUKUNHUA2.mzXML Scans:13002 RT:40.9468min Charge:1+ Fragmentation:hcd
											365			418.711	417.703	1														File:20150813HUKUNHUA2.mzXML Scans:3683 RT:19.6400min Charge:1+ Fragmentation:hcd
											366			418.783	417.776	1														File:20150813HUKUNHUA2.mzXML Scans:11135 RT:36.2098min Charge:1+ Fragmentation:hcd
											367			418.784	417.777	1														File:20150813HUKUNHUA2.mzXML Scans:10937 RT:35.7013min Charge:1+ Fragmentation:hcd
											368			418.785	417.777	1														File:20150813HUKUNHUA2.mzXML Scans:11399 RT:36.9045min Charge:1+ Fragmentation:hcd
											369			419.26	418.253	1														File:20150813HUKUNHUA2.mzXML Scans:11372 RT:36.8372min Charge:1+ Fragmentation:hcd
											370			419.27	418.263	1														File:20150813HUKUNHUA2.mzXML Scans:5655 RT:23.4372min Charge:1+ Fragmentation:hcd
											371			419.27	418.263	1														File:20150813HUKUNHUA2.mzXML Scans:13848 RT:43.0160min Charge:1+ Fragmentation:hcd
											372			419.71	418.703	1														File:20150813HUKUNHUA2.mzXML Scans:8219 RT:28.8348min Charge:1+ Fragmentation:hcd
											373			420.78	419.773	1														File:20150813HUKUNHUA2.mzXML Scans:13818 RT:42.9493min Charge:1+ Fragmentation:hcd
											374			421.224	420.216	1														File:20150813HUKUNHUA2.mzXML Scans:3976 RT:20.1860min Charge:1+ Fragmentation:hcd
											375			421.25	420.243	1														File:20150813HUKUNHUA2.mzXML Scans:9966 RT:33.1452min Charge:1+ Fragmentation:hcd
											376			421.259	420.251	1														File:20150813HUKUNHUA2.mzXML Scans:14170 RT:43.8105min Charge:1+ Fragmentation:hcd
											377			421.259	420.252	1														File:20150813HUKUNHUA2.mzXML Scans:10384 RT:34.1537min Charge:1+ Fragmentation:hcd
											378			421.259	420.252	1														File:20150813HUKUNHUA2.mzXML Scans:16804 RT:51.0968min Charge:1+ Fragmentation:hcd
											379			421.259	420.252	1														File:20150813HUKUNHUA2.mzXML Scans:12248 RT:39.1548min Charge:1+ Fragmentation:hcd
											380			421.259	420.252	1														File:20150813HUKUNHUA2.mzXML Scans:13012 RT:40.9668min Charge:1+ Fragmentation:hcd
											381			421.259	420.252	1														File:20150813HUKUNHUA2.mzXML Scans:10177 RT:33.6510min Charge:1+ Fragmentation:hcd
											382			421.259	420.252	1														File:20150813HUKUNHUA2.mzXML Scans:9643 RT:32.4493min Charge:1+ Fragmentation:hcd
											383			421.259	420.252	1														File:20150813HUKUNHUA2.mzXML Scans:12454 RT:39.6672min Charge:1+ Fragmentation:hcd
											384			421.26	420.252	1														File:20150813HUKUNHUA2.mzXML Scans:13443 RT:42.0372min Charge:1+ Fragmentation:hcd
											385			421.26	420.252	1														File:20150813HUKUNHUA2.mzXML Scans:11834 RT:38.0943min Charge:1+ Fragmentation:hcd
											386			421.26	420.253	1														File:20150813HUKUNHUA2.mzXML Scans:16962 RT:51.6348min Charge:1+ Fragmentation:hcd
											387			421.26	420.253	1														File:20150813HUKUNHUA2.mzXML Scans:16349 RT:49.7922min Charge:1+ Fragmentation:hcd
											388			421.26	420.253	1														File:20150813HUKUNHUA2.mzXML Scans:16563 RT:50.4548min Charge:1+ Fragmentation:hcd
											389			421.26	420.253	1														File:20150813HUKUNHUA2.mzXML Scans:15657 RT:47.8918min Charge:1+ Fragmentation:hcd
											390			421.26	420.253	1														File:20150813HUKUNHUA2.mzXML Scans:14869 RT:45.8160min Charge:1+ Fragmentation:hcd
											391			421.26	420.253	1														File:20150813HUKUNHUA2.mzXML Scans:15468 RT:47.3785min Charge:1+ Fragmentation:hcd
											392			421.75	420.743	1														File:20150813HUKUNHUA2.mzXML Scans:11029 RT:35.9215min Charge:1+ Fragmentation:hcd
											393			421.751	420.743	1														File:20150813HUKUNHUA2.mzXML Scans:8988 RT:30.7700min Charge:1+ Fragmentation:hcd
											394			421.77	420.763	1														File:20150813HUKUNHUA2.mzXML Scans:11454 RT:37.0730min Charge:1+ Fragmentation:hcd
											395			421.771	420.764	1														File:20150813HUKUNHUA2.mzXML Scans:5699 RT:23.5238min Charge:1+ Fragmentation:hcd
											396			421.8	420.793	1														File:20150813HUKUNHUA2.mzXML Scans:18093 RT:55.0687min Charge:1+ Fragmentation:hcd
											397			422.24	421.233	1														File:20150813HUKUNHUA2.mzXML Scans:6327 RT:24.8165min Charge:1+ Fragmentation:hcd
											398			422.25	421.243	1														File:20150813HUKUNHUA2.mzXML Scans:8200 RT:28.7873min Charge:1+ Fragmentation:hcd
											399			422.25	421.243	1														File:20150813HUKUNHUA2.mzXML Scans:5476 RT:23.0787min Charge:1+ Fragmentation:hcd
											400			422.26	421.253	1														File:20150813HUKUNHUA2.mzXML Scans:5887 RT:23.9263min Charge:1+ Fragmentation:hcd
											401			422.28	421.273	1														File:20150813HUKUNHUA2.mzXML Scans:12795 RT:40.4278min Charge:1+ Fragmentation:hcd
											402			422.582	421.575	1														File:20150813HUKUNHUA2.mzXML Scans:11481 RT:37.1508min Charge:1+ Fragmentation:hcd
											403			422.692	421.685	1														File:20150813HUKUNHUA2.mzXML Scans:6267 RT:24.7002min Charge:1+ Fragmentation:hcd
											404			422.693	421.685	1														File:20150813HUKUNHUA2.mzXML Scans:5253 RT:22.6130min Charge:1+ Fragmentation:hcd
											405			423.269	422.261	1														File:20150813HUKUNHUA2.mzXML Scans:10370 RT:34.1208min Charge:1+ Fragmentation:hcd
											406			423.27	422.263	1														File:20150813HUKUNHUA2.mzXML Scans:10688 RT:34.9698min Charge:1+ Fragmentation:hcd
											407			423.27	422.263	1														File:20150813HUKUNHUA2.mzXML Scans:15427 RT:47.2495min Charge:1+ Fragmentation:hcd
											408			423.276	422.268	1														File:20150813HUKUNHUA2.mzXML Scans:10850 RT:35.4782min Charge:1+ Fragmentation:hcd
											409			423.277	422.27	1														File:20150813HUKUNHUA2.mzXML Scans:10504 RT:34.4607min Charge:1+ Fragmentation:hcd
											410			423.598	422.59	1														File:20150813HUKUNHUA2.mzXML Scans:13009 RT:40.9622min Charge:1+ Fragmentation:hcd
											411			423.737	422.729	1														File:20150813HUKUNHUA2.mzXML Scans:10036 RT:33.3045min Charge:1+ Fragmentation:hcd
											412			423.761	422.754	1														File:20150813HUKUNHUA2.mzXML Scans:11221 RT:36.4360min Charge:1+ Fragmentation:hcd
											413			423.772	422.765	1														File:20150813HUKUNHUA2.mzXML Scans:10086 RT:33.4250min Charge:1+ Fragmentation:hcd
											414			424.25	423.242	1														File:20150813HUKUNHUA2.mzXML Scans:13064 RT:41.0742min Charge:1+ Fragmentation:hcd
											415			424.268	423.261	1														File:20150813HUKUNHUA2.mzXML Scans:7716 RT:27.7628min Charge:1+ Fragmentation:hcd
											416			424.601	423.594	1														File:20150813HUKUNHUA2.mzXML Scans:12090 RT:38.7860min Charge:1+ Fragmentation:hcd
											417			424.69	423.683	1														File:20150813HUKUNHUA2.mzXML Scans:12549 RT:39.9082min Charge:1+ Fragmentation:hcd
											418			424.729	423.722	1														File:20150813HUKUNHUA2.mzXML Scans:5291 RT:22.6932min Charge:1+ Fragmentation:hcd
											419			424.73	423.722	1														File:20150813HUKUNHUA2.mzXML Scans:7174 RT:26.5442min Charge:1+ Fragmentation:hcd
											420			424.749	423.742	1														File:20150813HUKUNHUA2.mzXML Scans:2362 RT:16.9667min Charge:1+ Fragmentation:hcd
											421			424.933	423.926	1														File:20150813HUKUNHUA2.mzXML Scans:11356 RT:36.8037min Charge:1+ Fragmentation:hcd
											422			425.217	424.209	1														File:20150813HUKUNHUA2.mzXML Scans:5684 RT:23.4960min Charge:1+ Fragmentation:hcd
											423			425.718	424.711	1														File:20150813HUKUNHUA2.mzXML Scans:4859 RT:21.8588min Charge:1+ Fragmentation:hcd
											424			425.733	424.725	1														File:20150813HUKUNHUA2.mzXML Scans:4334 RT:20.8707min Charge:1+ Fragmentation:hcd
											425			425.738	424.73	1														File:20150813HUKUNHUA2.mzXML Scans:7349 RT:26.9320min Charge:1+ Fragmentation:hcd
											426			426.223	425.216	1														File:20150813HUKUNHUA2.mzXML Scans:3047 RT:18.3883min Charge:1+ Fragmentation:hcd
											427			426.246	425.238	1														File:20150813HUKUNHUA2.mzXML Scans:10356 RT:34.0828min Charge:1+ Fragmentation:hcd
											428			426.246	425.238	1														File:20150813HUKUNHUA2.mzXML Scans:10567 RT:34.6002min Charge:1+ Fragmentation:hcd
											429			426.247	425.239	1														File:20150813HUKUNHUA2.mzXML Scans:12576 RT:39.9713min Charge:1+ Fragmentation:hcd
											430			426.25	425.243	1														File:20150813HUKUNHUA2.mzXML Scans:11784 RT:37.9302min Charge:1+ Fragmentation:hcd
											431			427.285	426.278	1														File:20150813HUKUNHUA2.mzXML Scans:16511 RT:50.3045min Charge:1+ Fragmentation:hcd
											432			427.926	426.918	1														File:20150813HUKUNHUA2.mzXML Scans:12314 RT:39.3212min Charge:1+ Fragmentation:hcd
											433			428.234	427.227	1														File:20150813HUKUNHUA2.mzXML Scans:5276 RT:22.6653min Charge:1+ Fragmentation:hcd
											434			428.261	427.254	1														File:20150813HUKUNHUA2.mzXML Scans:10972 RT:35.7905min Charge:1+ Fragmentation:hcd
											435			428.262	427.255	1														File:20150813HUKUNHUA2.mzXML Scans:10778 RT:35.2870min Charge:1+ Fragmentation:hcd
											436			429.274	428.266	1														File:20150813HUKUNHUA2.mzXML Scans:13010 RT:40.9637min Charge:1+ Fragmentation:hcd
											437			429.766	428.759	1														File:20150813HUKUNHUA2.mzXML Scans:9942 RT:33.0930min Charge:1+ Fragmentation:hcd
											438			430.24	429.233	1														File:20150813HUKUNHUA2.mzXML Scans:4762 RT:21.6643min Charge:1+ Fragmentation:hcd
											439			430.26	429.253	1														File:20150813HUKUNHUA2.mzXML Scans:8189 RT:28.7627min Charge:1+ Fragmentation:hcd
											440			430.264	429.257	1														File:20150813HUKUNHUA2.mzXML Scans:9287 RT:31.5422min Charge:1+ Fragmentation:hcd
											441			430.265	429.258	1														File:20150813HUKUNHUA2.mzXML Scans:9067 RT:30.9817min Charge:1+ Fragmentation:hcd
											442			430.28	429.273	1														File:20150813HUKUNHUA2.mzXML Scans:12091 RT:38.7877min Charge:1+ Fragmentation:hcd
											443			431.688	430.681	1														File:20150813HUKUNHUA2.mzXML Scans:13341 RT:41.7872min Charge:1+ Fragmentation:hcd
											444			431.782	430.775	1														File:20150813HUKUNHUA2.mzXML Scans:11143 RT:36.2325min Charge:1+ Fragmentation:hcd
											445			432.28	431.273	1														File:20150813HUKUNHUA2.mzXML Scans:10945 RT:35.7258min Charge:1+ Fragmentation:hcd
											446			432.28	431.273	1														File:20150813HUKUNHUA2.mzXML Scans:16943 RT:51.5660min Charge:1+ Fragmentation:hcd
											447			432.28	431.273	1														File:20150813HUKUNHUA2.mzXML Scans:15233 RT:46.7287min Charge:1+ Fragmentation:hcd
											448			432.28	431.273	1														File:20150813HUKUNHUA2.mzXML Scans:16027 RT:48.9110min Charge:1+ Fragmentation:hcd
											449			432.28	431.273	1														File:20150813HUKUNHUA2.mzXML Scans:8498 RT:29.5160min Charge:1+ Fragmentation:hcd
											450			432.281	431.273	1														File:20150813HUKUNHUA2.mzXML Scans:16945 RT:51.5730min Charge:1+ Fragmentation:hcd
											451			432.775	431.768	1														File:20150813HUKUNHUA2.mzXML Scans:16789 RT:51.0613min Charge:1+ Fragmentation:hcd
											452			433.24	432.233	1														File:20150813HUKUNHUA2.mzXML Scans:3309 RT:18.9317min Charge:1+ Fragmentation:hcd
											453			433.245	432.238	1														File:20150813HUKUNHUA2.mzXML Scans:5217 RT:22.5435min Charge:1+ Fragmentation:hcd
											454			433.25	432.243	1														File:20150813HUKUNHUA2.mzXML Scans:4605 RT:21.3717min Charge:1+ Fragmentation:hcd
											455			433.255	432.248	1														File:20150813HUKUNHUA2.mzXML Scans:12112 RT:38.8292min Charge:1+ Fragmentation:hcd
											456			433.255	432.248	1														File:20150813HUKUNHUA2.mzXML Scans:12997 RT:40.9390min Charge:1+ Fragmentation:hcd
											457			433.601	432.594	1														File:20150813HUKUNHUA2.mzXML Scans:12313 RT:39.3195min Charge:1+ Fragmentation:hcd
											458			433.735	432.728	1														File:20150813HUKUNHUA2.mzXML Scans:2960 RT:18.2113min Charge:1+ Fragmentation:hcd
											459			433.752	432.744	1														File:20150813HUKUNHUA2.mzXML Scans:8944 RT:30.6575min Charge:1+ Fragmentation:hcd
											460			433.788	432.781	1														File:20150813HUKUNHUA2.mzXML Scans:18117 RT:55.1403min Charge:1+ Fragmentation:hcd
											461			434.192	433.185	1														File:20150813HUKUNHUA2.mzXML Scans:4945 RT:22.0265min Charge:1+ Fragmentation:hcd
											462			434.25	433.243	1														File:20150813HUKUNHUA2.mzXML Scans:17095 RT:52.0943min Charge:1+ Fragmentation:hcd
											463			434.27	433.263	1														File:20150813HUKUNHUA2.mzXML Scans:15026 RT:46.1865min Charge:1+ Fragmentation:hcd
											464			434.701	433.694	1														File:20150813HUKUNHUA2.mzXML Scans:2378 RT:16.9997min Charge:1+ Fragmentation:hcd
											465			434.727	433.72	1														File:20150813HUKUNHUA2.mzXML Scans:4165 RT:20.5602min Charge:1+ Fragmentation:hcd
											466			434.759	433.752	1														File:20150813HUKUNHUA2.mzXML Scans:10556 RT:34.5785min Charge:1+ Fragmentation:hcd
											467			434.759	433.752	1														File:20150813HUKUNHUA2.mzXML Scans:10055 RT:33.3423min Charge:1+ Fragmentation:hcd
											468			434.76	433.753	1														File:20150813HUKUNHUA2.mzXML Scans:11337 RT:36.7615min Charge:1+ Fragmentation:hcd
											469			434.76	433.753	1														File:20150813HUKUNHUA2.mzXML Scans:15759 RT:48.2198min Charge:1+ Fragmentation:hcd
											470			434.76	433.753	1														File:20150813HUKUNHUA2.mzXML Scans:15244 RT:46.7587min Charge:1+ Fragmentation:hcd
											471			434.76	433.753	1														File:20150813HUKUNHUA2.mzXML Scans:12049 RT:38.6652min Charge:1+ Fragmentation:hcd
											472			434.949	433.942	1														File:20150813HUKUNHUA2.mzXML Scans:12998 RT:40.9405min Charge:1+ Fragmentation:hcd
											473			435.25	434.243	1														File:20150813HUKUNHUA2.mzXML Scans:20333 RT:60.7498min Charge:1+ Fragmentation:hcd
											474			435.251	434.243	1														File:20150813HUKUNHUA2.mzXML Scans:9273 RT:31.5087min Charge:1+ Fragmentation:hcd
											475			435.251	434.244	1														File:20150813HUKUNHUA2.mzXML Scans:9537 RT:32.1763min Charge:1+ Fragmentation:hcd
											476			435.251	434.244	1														File:20150813HUKUNHUA2.mzXML Scans:9041 RT:30.9097min Charge:1+ Fragmentation:hcd
											477			435.26	434.253	1														File:20150813HUKUNHUA2.mzXML Scans:13281 RT:41.6123min Charge:1+ Fragmentation:hcd
											478			435.58	434.573	1														File:20150813HUKUNHUA2.mzXML Scans:16113 RT:49.1582min Charge:1+ Fragmentation:hcd
											479			435.786	434.778	1														File:20150813HUKUNHUA2.mzXML Scans:13150 RT:41.2743min Charge:1+ Fragmentation:hcd
											480			436.185	435.178	1														File:20150813HUKUNHUA2.mzXML Scans:6048 RT:24.2383min Charge:1+ Fragmentation:hcd
											481			436.23	435.223	1														File:20150813HUKUNHUA2.mzXML Scans:5340 RT:22.8013min Charge:1+ Fragmentation:hcd
											482			436.25	435.242	1														File:20150813HUKUNHUA2.mzXML Scans:5106 RT:22.3310min Charge:1+ Fragmentation:hcd
											483			436.25	435.243	1														File:20150813HUKUNHUA2.mzXML Scans:13081 RT:41.1052min Charge:1+ Fragmentation:hcd
											484			436.26	435.253	1														File:20150813HUKUNHUA2.mzXML Scans:8831 RT:30.3225min Charge:1+ Fragmentation:hcd
											485			436.31	435.303	1														File:20150813HUKUNHUA2.mzXML Scans:20220 RT:60.4320min Charge:1+ Fragmentation:hcd
											486			436.764	435.757	1														File:20150813HUKUNHUA2.mzXML Scans:7429 RT:27.1197min Charge:1+ Fragmentation:hcd
											487			436.775	435.767	1														File:20150813HUKUNHUA2.mzXML Scans:10958 RT:35.7575min Charge:1+ Fragmentation:hcd
											488			436.775	435.768	1														File:20150813HUKUNHUA2.mzXML Scans:10763 RT:35.2495min Charge:1+ Fragmentation:hcd
											489			436.775	435.768	1														File:20150813HUKUNHUA2.mzXML Scans:11634 RT:37.5135min Charge:1+ Fragmentation:hcd
											490			436.78	435.773	1														File:20150813HUKUNHUA2.mzXML Scans:12376 RT:39.4467min Charge:1+ Fragmentation:hcd
											491			437.258	436.251	1														File:20150813HUKUNHUA2.mzXML Scans:11838 RT:38.1095min Charge:1+ Fragmentation:hcd
											492			437.273	436.266	1														File:20150813HUKUNHUA2.mzXML Scans:11950 RT:38.4080min Charge:1+ Fragmentation:hcd
											493			437.33	436.323	1														File:20150813HUKUNHUA2.mzXML Scans:19753 RT:59.2985min Charge:1+ Fragmentation:hcd
											494			437.698	436.691	1														File:20150813HUKUNHUA2.mzXML Scans:4862 RT:21.8637min Charge:1+ Fragmentation:hcd
											495			437.726	436.719	1														File:20150813HUKUNHUA2.mzXML Scans:4029 RT:20.2867min Charge:1+ Fragmentation:hcd
											496			437.791	436.783	1														File:20150813HUKUNHUA2.mzXML Scans:19693 RT:59.1807min Charge:1+ Fragmentation:hcd
											497			438.234	437.226	1														File:20150813HUKUNHUA2.mzXML Scans:3383 RT:19.0753min Charge:1+ Fragmentation:hcd
											498			438.234	437.227	1														File:20150813HUKUNHUA2.mzXML Scans:3820 RT:19.8948min Charge:1+ Fragmentation:hcd
											499			438.28	437.273	1														File:20150813HUKUNHUA2.mzXML Scans:9965 RT:33.1437min Charge:1+ Fragmentation:hcd
											500			438.714	437.707	1														File:20150813HUKUNHUA2.mzXML Scans:5542 RT:23.2147min Charge:1+ Fragmentation:hcd
											501			438.743	437.735	1														File:20150813HUKUNHUA2.mzXML Scans:3674 RT:19.6218min Charge:1+ Fragmentation:hcd
											502			439.225	438.218	1														File:20150813HUKUNHUA2.mzXML Scans:6065 RT:24.2697min Charge:1+ Fragmentation:hcd
											503			439.243	438.236	1														File:20150813HUKUNHUA2.mzXML Scans:6269 RT:24.7033min Charge:1+ Fragmentation:hcd
											504			439.359	438.352	1														File:20150813HUKUNHUA2.mzXML Scans:18265 RT:55.6073min Charge:1+ Fragmentation:hcd
											505			439.609	438.602	1														File:20150813HUKUNHUA2.mzXML Scans:13452 RT:42.0650min Charge:1+ Fragmentation:hcd
											506			439.609	438.602	1														File:20150813HUKUNHUA2.mzXML Scans:11655 RT:37.5762min Charge:1+ Fragmentation:hcd
											507			439.728	438.721	1														File:20150813HUKUNHUA2.mzXML Scans:2618 RT:17.5178min Charge:1+ Fragmentation:hcd
											508			440.23	439.223	1														File:20150813HUKUNHUA2.mzXML Scans:3071 RT:18.4307min Charge:1+ Fragmentation:hcd
											509			440.239	439.232	1														File:20150813HUKUNHUA2.mzXML Scans:11996 RT:38.5482min Charge:1+ Fragmentation:hcd
											510			440.721	439.714	1														File:20150813HUKUNHUA2.mzXML Scans:7413 RT:27.0900min Charge:1+ Fragmentation:hcd
											511			441.212	440.205	1														File:20150813HUKUNHUA2.mzXML Scans:5763 RT:23.6525min Charge:1+ Fragmentation:hcd
											512			441.215	440.208	1														File:20150813HUKUNHUA2.mzXML Scans:2862 RT:18.0228min Charge:1+ Fragmentation:hcd
											513			441.263	440.255	1														File:20150813HUKUNHUA2.mzXML Scans:3166 RT:18.6372min Charge:1+ Fragmentation:hcd
											514			441.741	440.734	1														File:20150813HUKUNHUA2.mzXML Scans:3909 RT:20.0632min Charge:1+ Fragmentation:hcd
											515			441.894	440.887	1														File:20150813HUKUNHUA2.mzXML Scans:1990 RT:15.9834min Charge:1+ Fragmentation:hcd
											516			442.208	441.2	1														File:20150813HUKUNHUA2.mzXML Scans:3604 RT:19.4945min Charge:1+ Fragmentation:hcd
											517			442.24	441.233	1														File:20150813HUKUNHUA2.mzXML Scans:14186 RT:43.8437min Charge:1+ Fragmentation:hcd
											518			442.28	441.273	1														File:20150813HUKUNHUA2.mzXML Scans:12482 RT:39.7413min Charge:1+ Fragmentation:hcd
											519			442.601	441.594	1														File:20150813HUKUNHUA2.mzXML Scans:12500 RT:39.7813min Charge:1+ Fragmentation:hcd
											520			442.729	441.722	1														File:20150813HUKUNHUA2.mzXML Scans:3863 RT:19.9777min Charge:1+ Fragmentation:hcd
											521			443.272	442.265	1														File:20150813HUKUNHUA2.mzXML Scans:10355 RT:34.0813min Charge:1+ Fragmentation:hcd
											522			443.273	442.265	1														File:20150813HUKUNHUA2.mzXML Scans:10566 RT:34.5987min Charge:1+ Fragmentation:hcd
											523			443.764	442.757	1														File:20150813HUKUNHUA2.mzXML Scans:9275 RT:31.5120min Charge:1+ Fragmentation:hcd
											524			443.949	442.942	1														File:20150813HUKUNHUA2.mzXML Scans:13236 RT:41.5055min Charge:1+ Fragmentation:hcd
											525			445.288	444.281	1														File:20150813HUKUNHUA2.mzXML Scans:10865 RT:35.5170min Charge:1+ Fragmentation:hcd
											526			446.6	445.593	1														File:20150813HUKUNHUA2.mzXML Scans:12384 RT:39.4668min Charge:1+ Fragmentation:hcd
											527			446.743	445.736	1														File:20150813HUKUNHUA2.mzXML Scans:7173 RT:26.5425min Charge:1+ Fragmentation:hcd
											528			447.23	446.223	1														File:20150813HUKUNHUA2.mzXML Scans:12162 RT:38.9315min Charge:1+ Fragmentation:hcd
											529			447.274	446.267	1														File:20150813HUKUNHUA2.mzXML Scans:13396 RT:41.9057min Charge:1+ Fragmentation:hcd
											530			447.559	446.552	1														File:20150813HUKUNHUA2.mzXML Scans:5923 RT:23.9962min Charge:1+ Fragmentation:hcd
											531			447.787	446.78	1														File:20150813HUKUNHUA2.mzXML Scans:6091 RT:24.3297min Charge:1+ Fragmentation:hcd
											532			448.25	447.243	1														File:20150813HUKUNHUA2.mzXML Scans:15303 RT:46.9088min Charge:1+ Fragmentation:hcd
											533			448.259	447.251	1														File:20150813HUKUNHUA2.mzXML Scans:11657 RT:37.5793min Charge:1+ Fragmentation:hcd
											534			448.259	447.252	1														File:20150813HUKUNHUA2.mzXML Scans:10855 RT:35.4933min Charge:1+ Fragmentation:hcd
											535			448.26	447.253	1														File:20150813HUKUNHUA2.mzXML Scans:12780 RT:40.4002min Charge:1+ Fragmentation:hcd
											536			448.26	447.253	1														File:20150813HUKUNHUA2.mzXML Scans:11451 RT:37.0683min Charge:1+ Fragmentation:hcd
											537			448.76	447.753	1														File:20150813HUKUNHUA2.mzXML Scans:10395 RT:34.1748min Charge:1+ Fragmentation:hcd
											538			448.772	447.764	1														File:20150813HUKUNHUA2.mzXML Scans:15108 RT:46.3965min Charge:1+ Fragmentation:hcd
											539			448.772	447.764	1														File:20150813HUKUNHUA2.mzXML Scans:15301 RT:46.9057min Charge:1+ Fragmentation:hcd
											540			449.29	448.283	1														File:20150813HUKUNHUA2.mzXML Scans:15083 RT:46.3415min Charge:1+ Fragmentation:hcd
											541			449.625	448.618	1														File:20150813HUKUNHUA2.mzXML Scans:13186 RT:41.3798min Charge:1+ Fragmentation:hcd
											542			449.743	448.735	1														File:20150813HUKUNHUA2.mzXML Scans:4468 RT:21.1203min Charge:1+ Fragmentation:hcd
											543			450.23	449.223	1														File:20150813HUKUNHUA2.mzXML Scans:6766 RT:25.7190min Charge:1+ Fragmentation:hcd
											544			450.27	449.263	1														File:20150813HUKUNHUA2.mzXML Scans:12375 RT:39.4452min Charge:1+ Fragmentation:hcd
											545			450.275	449.268	1														File:20150813HUKUNHUA2.mzXML Scans:11254 RT:36.5357min Charge:1+ Fragmentation:hcd
											546			450.275	449.268	1														File:20150813HUKUNHUA2.mzXML Scans:11066 RT:36.0252min Charge:1+ Fragmentation:hcd
											547			450.282	449.275	1														File:20150813HUKUNHUA2.mzXML Scans:13000 RT:40.9437min Charge:1+ Fragmentation:hcd
											548			450.82	449.813	1														File:20150813HUKUNHUA2.mzXML Scans:10772 RT:35.2707min Charge:1+ Fragmentation:hcd
											549			451.23	450.223	1														File:20150813HUKUNHUA2.mzXML Scans:1094 RT:11.4280min Charge:1+ Fragmentation:hcd
											550			451.271	450.264	1														File:20150813HUKUNHUA2.mzXML Scans:4627 RT:21.4147min Charge:1+ Fragmentation:hcd
											551			451.271	450.264	1														File:20150813HUKUNHUA2.mzXML Scans:4011 RT:20.2538min Charge:1+ Fragmentation:hcd
											552			451.78	450.773	1														File:20150813HUKUNHUA2.mzXML Scans:10302 RT:33.9435min Charge:1+ Fragmentation:hcd
											553			452.25	451.243	1														File:20150813HUKUNHUA2.mzXML Scans:6792 RT:25.7688min Charge:1+ Fragmentation:hcd
											554			452.278	451.271	1														File:20150813HUKUNHUA2.mzXML Scans:11311 RT:36.6960min Charge:1+ Fragmentation:hcd
											555			453.23	452.223	1														File:20150813HUKUNHUA2.mzXML Scans:5056 RT:22.2307min Charge:1+ Fragmentation:hcd
											556			453.24	452.233	1														File:20150813HUKUNHUA2.mzXML Scans:6456 RT:25.0958min Charge:1+ Fragmentation:hcd
											557			453.34	452.333	1														File:20150813HUKUNHUA2.mzXML Scans:8778 RT:30.1762min Charge:1+ Fragmentation:hcd
											558			453.343	452.336	1														File:20150813HUKUNHUA2.mzXML Scans:18065 RT:54.9890min Charge:1+ Fragmentation:hcd
											559			453.737	452.73	1														File:20150813HUKUNHUA2.mzXML Scans:3302 RT:18.9170min Charge:1+ Fragmentation:hcd
											560			454.227	453.219	1														File:20150813HUKUNHUA2.mzXML Scans:3465 RT:19.2350min Charge:1+ Fragmentation:hcd
											561			455.238	454.23	1														File:20150813HUKUNHUA2.mzXML Scans:13051 RT:41.0495min Charge:1+ Fragmentation:hcd
											562			455.78	454.773	1														File:20150813HUKUNHUA2.mzXML Scans:3838 RT:19.9275min Charge:1+ Fragmentation:hcd
											563			455.8	454.793	1														File:20150813HUKUNHUA2.mzXML Scans:18120 RT:55.1452min Charge:1+ Fragmentation:hcd
											564			456.28	455.273	1														File:20150813HUKUNHUA2.mzXML Scans:12179 RT:38.9738min Charge:1+ Fragmentation:hcd
											565			456.28	455.273	1														File:20150813HUKUNHUA2.mzXML Scans:11591 RT:37.3872min Charge:1+ Fragmentation:hcd
											566			456.28	455.273	1														File:20150813HUKUNHUA2.mzXML Scans:11103 RT:36.1212min Charge:1+ Fragmentation:hcd
											567			456.772	455.765	1														File:20150813HUKUNHUA2.mzXML Scans:10802 RT:35.3437min Charge:1+ Fragmentation:hcd
											568			456.772	455.765	1														File:20150813HUKUNHUA2.mzXML Scans:12987 RT:40.9105min Charge:1+ Fragmentation:hcd
											569			456.772	455.765	1														File:20150813HUKUNHUA2.mzXML Scans:10994 RT:35.8472min Charge:1+ Fragmentation:hcd
											570			456.773	455.766	1														File:20150813HUKUNHUA2.mzXML Scans:11389 RT:36.8805min Charge:1+ Fragmentation:hcd
											571			456.817	455.81	1														File:20150813HUKUNHUA2.mzXML Scans:18956 RT:57.3413min Charge:1+ Fragmentation:hcd
											572			456.82	455.813	1														File:20150813HUKUNHUA2.mzXML Scans:19777 RT:59.3603min Charge:1+ Fragmentation:hcd
											573			457.207	456.199	1														File:20150813HUKUNHUA2.mzXML Scans:2861 RT:18.0212min Charge:1+ Fragmentation:hcd
											574			457.264	456.256	1														File:20150813HUKUNHUA2.mzXML Scans:9888 RT:32.9880min Charge:1+ Fragmentation:hcd
											575			457.264	456.257	1														File:20150813HUKUNHUA2.mzXML Scans:10119 RT:33.4987min Charge:1+ Fragmentation:hcd
											576			457.264	456.257	1														File:20150813HUKUNHUA2.mzXML Scans:9454 RT:31.9518min Charge:1+ Fragmentation:hcd
											577			457.265	456.257	1														File:20150813HUKUNHUA2.mzXML Scans:9653 RT:32.4697min Charge:1+ Fragmentation:hcd
											578			457.276	456.269	1														File:20150813HUKUNHUA2.mzXML Scans:12726 RT:40.2847min Charge:1+ Fragmentation:hcd
											579			457.608	456.601	1														File:20150813HUKUNHUA2.mzXML Scans:11859 RT:38.1780min Charge:1+ Fragmentation:hcd
											580			457.609	456.601	1														File:20150813HUKUNHUA2.mzXML Scans:12056 RT:38.6895min Charge:1+ Fragmentation:hcd
											581			457.61	456.603	1														File:20150813HUKUNHUA2.mzXML Scans:11684 RT:37.6675min Charge:1+ Fragmentation:hcd
											582			458.26	457.253	1														File:20150813HUKUNHUA2.mzXML Scans:10599 RT:34.6710min Charge:1+ Fragmentation:hcd
											583			458.31	457.303	1														File:20150813HUKUNHUA2.mzXML Scans:15240 RT:46.7522min Charge:1+ Fragmentation:hcd
											584			458.31	457.303	1														File:20150813HUKUNHUA2.mzXML Scans:14854 RT:45.7810min Charge:1+ Fragmentation:hcd
											585			458.625	457.617	1														File:20150813HUKUNHUA2.mzXML Scans:13369 RT:41.8448min Charge:1+ Fragmentation:hcd
											586			458.788	457.781	1														File:20150813HUKUNHUA2.mzXML Scans:11242 RT:36.4972min Charge:1+ Fragmentation:hcd
											587			458.79	457.783	1														File:20150813HUKUNHUA2.mzXML Scans:11437 RT:37.0258min Charge:1+ Fragmentation:hcd
											588			458.79	457.783	1														File:20150813HUKUNHUA2.mzXML Scans:11050 RT:35.9835min Charge:1+ Fragmentation:hcd
											589			459.258	458.251	1														File:20150813HUKUNHUA2.mzXML Scans:4116 RT:20.4703min Charge:1+ Fragmentation:hcd
											590			459.26	458.253	1														File:20150813HUKUNHUA2.mzXML Scans:2772 RT:17.8155min Charge:1+ Fragmentation:hcd
											591			459.266	458.259	1														File:20150813HUKUNHUA2.mzXML Scans:11776 RT:37.9058min Charge:1+ Fragmentation:hcd
											592			459.28	458.273	1														File:20150813HUKUNHUA2.mzXML Scans:12356 RT:39.4035min Charge:1+ Fragmentation:hcd
											593			459.28	458.273	1														File:20150813HUKUNHUA2.mzXML Scans:11653 RT:37.5687min Charge:1+ Fragmentation:hcd
											594			459.28	458.273	1														File:20150813HUKUNHUA2.mzXML Scans:7612 RT:27.5360min Charge:1+ Fragmentation:hcd
											595			459.28	458.273	1														File:20150813HUKUNHUA2.mzXML Scans:17702 RT:53.7215min Charge:1+ Fragmentation:hcd
											596			459.303	458.296	1														File:20150813HUKUNHUA2.mzXML Scans:12449 RT:39.6550min Charge:1+ Fragmentation:hcd
											597			459.63	458.623	1														File:20150813HUKUNHUA2.mzXML Scans:12831 RT:40.4998min Charge:1+ Fragmentation:hcd
											598			459.63	458.623	1														File:20150813HUKUNHUA2.mzXML Scans:12491 RT:39.7595min Charge:1+ Fragmentation:hcd
											599			459.706	458.699	1														File:20150813HUKUNHUA2.mzXML Scans:4831 RT:21.8063min Charge:1+ Fragmentation:hcd
											600			460.293	459.286	1														File:20150813HUKUNHUA2.mzXML Scans:10277 RT:33.8852min Charge:1+ Fragmentation:hcd
											601			461.341	460.334	1														File:20150813HUKUNHUA2.mzXML Scans:11082 RT:36.0702min Charge:1+ Fragmentation:hcd
											602			462.15	461.143	1														File:20150813HUKUNHUA2.mzXML Scans:19801 RT:59.4290min Charge:1+ Fragmentation:hcd
											603			462.247	461.239	1														File:20150813HUKUNHUA2.mzXML Scans:3186 RT:18.6832min Charge:1+ Fragmentation:hcd
											604			462.952	461.944	1														File:20150813HUKUNHUA2.mzXML Scans:12727 RT:40.2863min Charge:1+ Fragmentation:hcd
											605			463.284	462.276	1														File:20150813HUKUNHUA2.mzXML Scans:12015 RT:38.5903min Charge:1+ Fragmentation:hcd
											606			463.77	462.763	1														File:20150813HUKUNHUA2.mzXML Scans:3721 RT:19.7083min Charge:1+ Fragmentation:hcd
											607			464.214	463.207	1														File:20150813HUKUNHUA2.mzXML Scans:5245 RT:22.6002min Charge:1+ Fragmentation:hcd
											608			464.25	463.243	1														File:20150813HUKUNHUA2.mzXML Scans:5066 RT:22.2505min Charge:1+ Fragmentation:hcd
											609			464.27	463.263	1														File:20150813HUKUNHUA2.mzXML Scans:6447 RT:25.0730min Charge:1+ Fragmentation:hcd
											610			464.29	463.283	1														File:20150813HUKUNHUA2.mzXML Scans:14184 RT:43.8405min Charge:1+ Fragmentation:hcd
											611			464.301	463.293	1														File:20150813HUKUNHUA2.mzXML Scans:13368 RT:41.8432min Charge:1+ Fragmentation:hcd
											612			464.335	463.328	1														File:20150813HUKUNHUA2.mzXML Scans:11699 RT:37.7062min Charge:1+ Fragmentation:hcd
											613			464.77	463.763	1														File:20150813HUKUNHUA2.mzXML Scans:17916 RT:54.5098min Charge:1+ Fragmentation:hcd
											614			464.777	463.769	1														File:20150813HUKUNHUA2.mzXML Scans:4249 RT:20.7147min Charge:1+ Fragmentation:hcd
											615			464.777	463.77	1														File:20150813HUKUNHUA2.mzXML Scans:5431 RT:22.9943min Charge:1+ Fragmentation:hcd
											616			464.807	463.8	1														File:20150813HUKUNHUA2.mzXML Scans:14279 RT:44.1305min Charge:1+ Fragmentation:hcd
											617			464.81	463.803	1														File:20150813HUKUNHUA2.mzXML Scans:19225 RT:58.0090min Charge:1+ Fragmentation:hcd
											618			465.23	464.223	1														File:20150813HUKUNHUA2.mzXML Scans:4792 RT:21.7197min Charge:1+ Fragmentation:hcd
											619			465.23	464.223	1														File:20150813HUKUNHUA2.mzXML Scans:3903 RT:20.0497min Charge:1+ Fragmentation:hcd
											620			465.248	464.24	1														File:20150813HUKUNHUA2.mzXML Scans:5147 RT:22.4087min Charge:1+ Fragmentation:hcd
											621			465.25	464.243	1														File:20150813HUKUNHUA2.mzXML Scans:5821 RT:23.7735min Charge:1+ Fragmentation:hcd
											622			465.286	464.278	1														File:20150813HUKUNHUA2.mzXML Scans:13116 RT:41.1840min Charge:1+ Fragmentation:hcd
											623			465.286	464.279	1														File:20150813HUKUNHUA2.mzXML Scans:10852 RT:35.4850min Charge:1+ Fragmentation:hcd
											624			465.286	464.279	1														File:20150813HUKUNHUA2.mzXML Scans:11828 RT:38.0767min Charge:1+ Fragmentation:hcd
											625			465.287	464.28	1														File:20150813HUKUNHUA2.mzXML Scans:15155 RT:46.4972min Charge:1+ Fragmentation:hcd
											626			465.29	464.283	1														File:20150813HUKUNHUA2.mzXML Scans:11445 RT:37.0465min Charge:1+ Fragmentation:hcd
											627			465.29	464.283	1														File:20150813HUKUNHUA2.mzXML Scans:11651 RT:37.5615min Charge:1+ Fragmentation:hcd
											628			465.29	464.283	1														File:20150813HUKUNHUA2.mzXML Scans:16177 RT:49.3980min Charge:1+ Fragmentation:hcd
											629			465.29	464.283	1														File:20150813HUKUNHUA2.mzXML Scans:15779 RT:48.2893min Charge:1+ Fragmentation:hcd
											630			465.29	464.283	1														File:20150813HUKUNHUA2.mzXML Scans:16018 RT:48.8892min Charge:1+ Fragmentation:hcd
											631			465.29	464.283	1														File:20150813HUKUNHUA2.mzXML Scans:15349 RT:47.0055min Charge:1+ Fragmentation:hcd
											632			465.29	464.283	1														File:20150813HUKUNHUA2.mzXML Scans:15532 RT:47.5233min Charge:1+ Fragmentation:hcd
											633			465.323	464.315	1														File:20150813HUKUNHUA2.mzXML Scans:15862 RT:48.5577min Charge:1+ Fragmentation:hcd
											634			465.323	464.316	1														File:20150813HUKUNHUA2.mzXML Scans:15568 RT:47.6250min Charge:1+ Fragmentation:hcd
											635			465.729	464.722	1														File:20150813HUKUNHUA2.mzXML Scans:7890 RT:28.1088min Charge:1+ Fragmentation:hcd
											636			465.77	464.763	1														File:20150813HUKUNHUA2.mzXML Scans:6010 RT:24.1603min Charge:1+ Fragmentation:hcd
											637			465.777	464.77	1														File:20150813HUKUNHUA2.mzXML Scans:9222 RT:31.3930min Charge:1+ Fragmentation:hcd
											638			465.778	464.771	1														File:20150813HUKUNHUA2.mzXML Scans:9441 RT:31.9180min Charge:1+ Fragmentation:hcd
											639			465.778	464.771	1														File:20150813HUKUNHUA2.mzXML Scans:9633 RT:32.4207min Charge:1+ Fragmentation:hcd
											640			465.778	464.771	1														File:20150813HUKUNHUA2.mzXML Scans:10098 RT:33.4480min Charge:1+ Fragmentation:hcd
											641			465.79	464.783	1														File:20150813HUKUNHUA2.mzXML Scans:10691 RT:34.9815min Charge:1+ Fragmentation:hcd
											642			466.255	465.248	1														File:20150813HUKUNHUA2.mzXML Scans:5929 RT:24.0058min Charge:1+ Fragmentation:hcd
											643			466.69	465.683	1														File:20150813HUKUNHUA2.mzXML Scans:3628 RT:19.5367min Charge:1+ Fragmentation:hcd
											644			466.745	465.738	1														File:20150813HUKUNHUA2.mzXML Scans:6030 RT:24.2007min Charge:1+ Fragmentation:hcd
											645			466.75	465.743	1														File:20150813HUKUNHUA2.mzXML Scans:7144 RT:26.4742min Charge:1+ Fragmentation:hcd
											646			466.75	465.743	1														File:20150813HUKUNHUA2.mzXML Scans:15723 RT:48.1042min Charge:1+ Fragmentation:hcd
											647			466.751	465.744	1														File:20150813HUKUNHUA2.mzXML Scans:6537 RT:25.2782min Charge:1+ Fragmentation:hcd
											648			467.227	466.22	1														File:20150813HUKUNHUA2.mzXML Scans:6664 RT:25.5323min Charge:1+ Fragmentation:hcd
											649			467.274	466.267	1														File:20150813HUKUNHUA2.mzXML Scans:5188 RT:22.4897min Charge:1+ Fragmentation:hcd
											650			467.3	466.293	1														File:20150813HUKUNHUA2.mzXML Scans:11751 RT:37.8433min Charge:1+ Fragmentation:hcd
											651			467.302	466.294	1														File:20150813HUKUNHUA2.mzXML Scans:11057 RT:35.9985min Charge:1+ Fragmentation:hcd
											652			467.302	466.294	1														File:20150813HUKUNHUA2.mzXML Scans:11244 RT:36.5040min Charge:1+ Fragmentation:hcd
											653			467.302	466.295	1														File:20150813HUKUNHUA2.mzXML Scans:11431 RT:37.0127min Charge:1+ Fragmentation:hcd
											654			467.625	466.617	1														File:20150813HUKUNHUA2.mzXML Scans:13544 RT:42.2867min Charge:1+ Fragmentation:hcd
											655			468.3	467.293	1														File:20150813HUKUNHUA2.mzXML Scans:17321 RT:52.8373min Charge:1+ Fragmentation:hcd
											656			468.317	467.31	1														File:20150813HUKUNHUA2.mzXML Scans:19638 RT:59.0447min Charge:1+ Fragmentation:hcd
											657			468.627	467.62	1														File:20150813HUKUNHUA2.mzXML Scans:12714 RT:40.2618min Charge:1+ Fragmentation:hcd
											658			468.73	467.723	1														File:20150813HUKUNHUA2.mzXML Scans:4052 RT:20.3345min Charge:1+ Fragmentation:hcd
											659			468.737	467.73	1														File:20150813HUKUNHUA2.mzXML Scans:5118 RT:22.3543min Charge:1+ Fragmentation:hcd
											660			468.959	467.952	1														File:20150813HUKUNHUA2.mzXML Scans:11709 RT:37.7333min Charge:1+ Fragmentation:hcd
											661			468.96	467.953	1														File:20150813HUKUNHUA2.mzXML Scans:11880 RT:38.2450min Charge:1+ Fragmentation:hcd
											662			469.24	468.233	1														File:20150813HUKUNHUA2.mzXML Scans:3167 RT:18.6388min Charge:1+ Fragmentation:hcd
											663			469.55	468.543	1														File:20150813HUKUNHUA2.mzXML Scans:14934 RT:45.9593min Charge:1+ Fragmentation:hcd
											664			469.725	468.718	1														File:20150813HUKUNHUA2.mzXML Scans:2847 RT:17.9917min Charge:1+ Fragmentation:hcd
											665			469.831	468.823	1														File:20150813HUKUNHUA2.mzXML Scans:12425 RT:39.5822min Charge:1+ Fragmentation:hcd
											666			470.273	469.266	1														File:20150813HUKUNHUA2.mzXML Scans:11380 RT:36.8583min Charge:1+ Fragmentation:hcd
											667			470.273	469.266	1														File:20150813HUKUNHUA2.mzXML Scans:10894 RT:35.5942min Charge:1+ Fragmentation:hcd
											668			470.605	469.598	1														File:20150813HUKUNHUA2.mzXML Scans:16430 RT:50.0113min Charge:1+ Fragmentation:hcd
											669			471.28	470.273	1														File:20150813HUKUNHUA2.mzXML Scans:10758 RT:35.2345min Charge:1+ Fragmentation:hcd
											670			471.331	470.324	1														File:20150813HUKUNHUA2.mzXML Scans:19646 RT:59.0687min Charge:1+ Fragmentation:hcd
											671			471.81	470.803	1														File:20150813HUKUNHUA2.mzXML Scans:14908 RT:45.9000min Charge:1+ Fragmentation:hcd
											672			472.237	471.23	1														File:20150813HUKUNHUA2.mzXML Scans:4708 RT:21.5670min Charge:1+ Fragmentation:hcd
											673			472.27	471.263	1														File:20150813HUKUNHUA2.mzXML Scans:10377 RT:34.1355min Charge:1+ Fragmentation:hcd
											674			472.28	471.273	1														File:20150813HUKUNHUA2.mzXML Scans:7112 RT:26.4145min Charge:1+ Fragmentation:hcd
											675			472.28	471.273	1														File:20150813HUKUNHUA2.mzXML Scans:5882 RT:23.9143min Charge:1+ Fragmentation:hcd
											676			472.285	471.278	1														File:20150813HUKUNHUA2.mzXML Scans:12244 RT:39.1445min Charge:1+ Fragmentation:hcd
											677			472.317	471.31	1														File:20150813HUKUNHUA2.mzXML Scans:11695 RT:37.6925min Charge:1+ Fragmentation:hcd
											678			472.723	471.716	1														File:20150813HUKUNHUA2.mzXML Scans:7905 RT:28.1445min Charge:1+ Fragmentation:hcd
											679			473.26	472.253	1														File:20150813HUKUNHUA2.mzXML Scans:7378 RT:27.0005min Charge:1+ Fragmentation:hcd
											680			473.29	472.283	1														File:20150813HUKUNHUA2.mzXML Scans:8224 RT:28.8498min Charge:1+ Fragmentation:hcd
											681			473.319	472.312	1														File:20150813HUKUNHUA2.mzXML Scans:14334 RT:44.2758min Charge:1+ Fragmentation:hcd
											682			473.327	472.32	1														File:20150813HUKUNHUA2.mzXML Scans:19245 RT:58.0595min Charge:1+ Fragmentation:hcd
											683			473.758	472.751	1														File:20150813HUKUNHUA2.mzXML Scans:10266 RT:33.8637min Charge:1+ Fragmentation:hcd
											684			473.774	472.767	1														File:20150813HUKUNHUA2.mzXML Scans:11869 RT:38.2105min Charge:1+ Fragmentation:hcd
											685			473.794	472.786	1														File:20150813HUKUNHUA2.mzXML Scans:10588 RT:34.6455min Charge:1+ Fragmentation:hcd
											686			473.81	472.803	1														File:20150813HUKUNHUA2.mzXML Scans:14917 RT:45.9182min Charge:1+ Fragmentation:hcd
											687			474.29	473.283	1														File:20150813HUKUNHUA2.mzXML Scans:8884 RT:30.4862min Charge:1+ Fragmentation:hcd
											688			474.291	473.283	1														File:20150813HUKUNHUA2.mzXML Scans:9887 RT:32.9863min Charge:1+ Fragmentation:hcd
											689			474.291	473.284	1														File:20150813HUKUNHUA2.mzXML Scans:9452 RT:31.9485min Charge:1+ Fragmentation:hcd
											690			474.291	473.284	1														File:20150813HUKUNHUA2.mzXML Scans:9652 RT:32.4680min Charge:1+ Fragmentation:hcd
											691			474.302	473.295	1														File:20150813HUKUNHUA2.mzXML Scans:12697 RT:40.2308min Charge:1+ Fragmentation:hcd
											692			474.31	473.303	1														File:20150813HUKUNHUA2.mzXML Scans:12433 RT:39.6033min Charge:1+ Fragmentation:hcd
											693			474.4	473.393	1														File:20150813HUKUNHUA2.mzXML Scans:18292 RT:55.6792min Charge:1+ Fragmentation:hcd
											694			474.733	473.726	1														File:20150813HUKUNHUA2.mzXML Scans:5520 RT:23.1752min Charge:1+ Fragmentation:hcd
											695			475.253	474.246	1														File:20150813HUKUNHUA2.mzXML Scans:7609 RT:27.5313min Charge:1+ Fragmentation:hcd
											696			475.74	474.733	1														File:20150813HUKUNHUA2.mzXML Scans:6587 RT:25.3802min Charge:1+ Fragmentation:hcd
											697			476.04	475.033	1														File:20150813HUKUNHUA2.mzXML Scans:13772 RT:42.8612min Charge:1+ Fragmentation:hcd
											698			476.234	475.227	1														File:20150813HUKUNHUA2.mzXML Scans:1750 RT:15.1715min Charge:1+ Fragmentation:hcd
											699			476.24	475.233	1														File:20150813HUKUNHUA2.mzXML Scans:5767 RT:23.6590min Charge:1+ Fragmentation:hcd
											700			476.25	475.243	1														File:20150813HUKUNHUA2.mzXML Scans:2564 RT:17.4085min Charge:1+ Fragmentation:hcd
											701			476.263	475.256	1														File:20150813HUKUNHUA2.mzXML Scans:3128 RT:18.5423min Charge:1+ Fragmentation:hcd
											702			476.285	475.278	1														File:20150813HUKUNHUA2.mzXML Scans:16269 RT:49.6143min Charge:1+ Fragmentation:hcd
											703			476.286	475.279	1														File:20150813HUKUNHUA2.mzXML Scans:16494 RT:50.2415min Charge:1+ Fragmentation:hcd
											704			476.306	475.299	1														File:20150813HUKUNHUA2.mzXML Scans:17549 RT:53.3738min Charge:1+ Fragmentation:hcd
											705			476.307	475.3	1														File:20150813HUKUNHUA2.mzXML Scans:15845 RT:48.4923min Charge:1+ Fragmentation:hcd
											706			476.307	475.3	1														File:20150813HUKUNHUA2.mzXML Scans:17393 RT:53.0283min Charge:1+ Fragmentation:hcd
											707			476.31	475.303	1														File:20150813HUKUNHUA2.mzXML Scans:15509 RT:47.4710min Charge:1+ Fragmentation:hcd
											708			476.31	475.303	1														File:20150813HUKUNHUA2.mzXML Scans:10475 RT:34.3918min Charge:1+ Fragmentation:hcd
											709			476.31	475.303	1														File:20150813HUKUNHUA2.mzXML Scans:15028 RT:46.1898min Charge:1+ Fragmentation:hcd
											710			476.321	475.314	1														File:20150813HUKUNHUA2.mzXML Scans:18108 RT:55.1148min Charge:1+ Fragmentation:hcd
											711			476.322	475.315	1														File:20150813HUKUNHUA2.mzXML Scans:18089 RT:55.0623min Charge:1+ Fragmentation:hcd
											712			476.624	475.617	1														File:20150813HUKUNHUA2.mzXML Scans:13710 RT:42.6938min Charge:1+ Fragmentation:hcd
											713			477.722	476.714	1														File:20150813HUKUNHUA2.mzXML Scans:5494 RT:23.1118min Charge:1+ Fragmentation:hcd
											714			477.762	476.755	1														File:20150813HUKUNHUA2.mzXML Scans:5337 RT:22.7965min Charge:1+ Fragmentation:hcd
											715			477.805	476.797	1														File:20150813HUKUNHUA2.mzXML Scans:13661 RT:42.5760min Charge:1+ Fragmentation:hcd
											716			477.96	476.953	1														File:20150813HUKUNHUA2.mzXML Scans:12255 RT:39.1740min Charge:1+ Fragmentation:hcd
											717			478.27	477.263	1														File:20150813HUKUNHUA2.mzXML Scans:12519 RT:39.8193min Charge:1+ Fragmentation:hcd
											718			478.276	477.269	1														File:20150813HUKUNHUA2.mzXML Scans:17929 RT:54.5485min Charge:1+ Fragmentation:hcd
											719			478.3	477.293	1														File:20150813HUKUNHUA2.mzXML Scans:9493 RT:32.0688min Charge:1+ Fragmentation:hcd
											720			478.301	477.294	1														File:20150813HUKUNHUA2.mzXML Scans:8953 RT:30.6802min Charge:1+ Fragmentation:hcd
											721			478.77	477.763	1														File:20150813HUKUNHUA2.mzXML Scans:8277 RT:28.9675min Charge:1+ Fragmentation:hcd
											722			478.786	477.778	1														File:20150813HUKUNHUA2.mzXML Scans:11088 RT:36.0833min Charge:1+ Fragmentation:hcd
											723			478.786	477.779	1														File:20150813HUKUNHUA2.mzXML Scans:11271 RT:36.5858min Charge:1+ Fragmentation:hcd
											724			478.79	477.783	1														File:20150813HUKUNHUA2.mzXML Scans:10888 RT:35.5730min Charge:1+ Fragmentation:hcd
											725			478.79	477.783	1														File:20150813HUKUNHUA2.mzXML Scans:16066 RT:49.0085min Charge:1+ Fragmentation:hcd
											726			478.79	477.783	1														File:20150813HUKUNHUA2.mzXML Scans:11990 RT:38.5347min Charge:1+ Fragmentation:hcd
											727			478.79	477.783	1														File:20150813HUKUNHUA2.mzXML Scans:15433 RT:47.2667min Charge:1+ Fragmentation:hcd
											728			478.802	477.794	1														File:20150813HUKUNHUA2.mzXML Scans:10646 RT:34.8158min Charge:1+ Fragmentation:hcd
											729			478.82	477.813	1														File:20150813HUKUNHUA2.mzXML Scans:16227 RT:49.5327min Charge:1+ Fragmentation:hcd
											730			478.975	477.968	1														File:20150813HUKUNHUA2.mzXML Scans:13603 RT:42.4385min Charge:1+ Fragmentation:hcd
											731			479.25	478.243	1														File:20150813HUKUNHUA2.mzXML Scans:3448 RT:19.1952min Charge:1+ Fragmentation:hcd
											732			479.272	478.264	1														File:20150813HUKUNHUA2.mzXML Scans:3428 RT:19.1592min Charge:1+ Fragmentation:hcd
											733			479.276	478.269	1														File:20150813HUKUNHUA2.mzXML Scans:9932 RT:33.0697min Charge:1+ Fragmentation:hcd
											734			479.277	478.27	1														File:20150813HUKUNHUA2.mzXML Scans:10361 RT:34.0945min Charge:1+ Fragmentation:hcd
											735			479.29	478.283	1														File:20150813HUKUNHUA2.mzXML Scans:14398 RT:44.3938min Charge:1+ Fragmentation:hcd
											736			479.32	478.313	1														File:20150813HUKUNHUA2.mzXML Scans:20073 RT:60.0782min Charge:1+ Fragmentation:hcd
											737			479.33	478.323	1														File:20150813HUKUNHUA2.mzXML Scans:19534 RT:58.7782min Charge:1+ Fragmentation:hcd
											738			480.218	479.211	1														File:20150813HUKUNHUA2.mzXML Scans:6123 RT:24.4057min Charge:1+ Fragmentation:hcd
											739			480.24	479.233	1														File:20150813HUKUNHUA2.mzXML Scans:9572 RT:32.2670min Charge:1+ Fragmentation:hcd
											740			480.28	479.273	1														File:20150813HUKUNHUA2.mzXML Scans:15341 RT:46.9853min Charge:1+ Fragmentation:hcd
											741			480.33	479.323	1														File:20150813HUKUNHUA2.mzXML Scans:14840 RT:45.7512min Charge:1+ Fragmentation:hcd
											742			480.331	479.324	1														File:20150813HUKUNHUA2.mzXML Scans:15110 RT:46.3998min Charge:1+ Fragmentation:hcd
											743			480.71	479.703	1														File:20150813HUKUNHUA2.mzXML Scans:7934 RT:28.1950min Charge:1+ Fragmentation:hcd
											744			480.8	479.793	1														File:20150813HUKUNHUA2.mzXML Scans:11320 RT:36.7140min Charge:1+ Fragmentation:hcd
											745			480.8	479.793	1														File:20150813HUKUNHUA2.mzXML Scans:11713 RT:37.7432min Charge:1+ Fragmentation:hcd
											746			480.801	479.794	1														File:20150813HUKUNHUA2.mzXML Scans:11525 RT:37.2403min Charge:1+ Fragmentation:hcd
											747			481.23	480.223	1														File:20150813HUKUNHUA2.mzXML Scans:4767 RT:21.6723min Charge:1+ Fragmentation:hcd
											748			481.26	480.253	1														File:20150813HUKUNHUA2.mzXML Scans:6869 RT:25.9237min Charge:1+ Fragmentation:hcd
											749			481.27	480.263	1														File:20150813HUKUNHUA2.mzXML Scans:3402 RT:19.1097min Charge:1+ Fragmentation:hcd
											750			481.298	480.29	1														File:20150813HUKUNHUA2.mzXML Scans:10446 RT:34.3117min Charge:1+ Fragmentation:hcd
											751			481.32	480.313	1														File:20150813HUKUNHUA2.mzXML Scans:12772 RT:40.3838min Charge:1+ Fragmentation:hcd
											752			481.751	480.744	1														File:20150813HUKUNHUA2.mzXML Scans:5587 RT:23.3077min Charge:1+ Fragmentation:hcd
											753			481.82	480.813	1														File:20150813HUKUNHUA2.mzXML Scans:19604 RT:58.9645min Charge:1+ Fragmentation:hcd
											754			481.955	480.947	1														File:20150813HUKUNHUA2.mzXML Scans:12256 RT:39.1755min Charge:1+ Fragmentation:hcd
											755			482.26	481.253	1														File:20150813HUKUNHUA2.mzXML Scans:7702 RT:27.7278min Charge:1+ Fragmentation:hcd
											756			482.396	481.388	1														File:20150813HUKUNHUA2.mzXML Scans:18155 RT:55.2423min Charge:1+ Fragmentation:hcd
											757			482.753	481.745	1														File:20150813HUKUNHUA2.mzXML Scans:8309 RT:29.0383min Charge:1+ Fragmentation:hcd
											758			482.772	481.764	1														File:20150813HUKUNHUA2.mzXML Scans:6386 RT:24.9502min Charge:1+ Fragmentation:hcd
											759			483.23	482.223	1														File:20150813HUKUNHUA2.mzXML Scans:3162 RT:18.6242min Charge:1+ Fragmentation:hcd
											760			483.24	482.232	1														File:20150813HUKUNHUA2.mzXML Scans:11701 RT:37.7093min Charge:1+ Fragmentation:hcd
											761			483.255	482.248	1														File:20150813HUKUNHUA2.mzXML Scans:4935 RT:22.0068min Charge:1+ Fragmentation:hcd
											762			483.29	482.283	1														File:20150813HUKUNHUA2.mzXML Scans:13864 RT:43.0488min Charge:1+ Fragmentation:hcd
											763			483.29	482.283	1														File:20150813HUKUNHUA2.mzXML Scans:9447 RT:31.9277min Charge:1+ Fragmentation:hcd
											764			483.296	482.289	1														File:20150813HUKUNHUA2.mzXML Scans:8951 RT:30.6768min Charge:1+ Fragmentation:hcd
											765			483.301	482.294	1														File:20150813HUKUNHUA2.mzXML Scans:13137 RT:41.2367min Charge:1+ Fragmentation:hcd
											766			483.63	482.623	1														File:20150813HUKUNHUA2.mzXML Scans:12136 RT:38.8783min Charge:1+ Fragmentation:hcd
											767			483.74	482.733	1														File:20150813HUKUNHUA2.mzXML Scans:6419 RT:25.0198min Charge:1+ Fragmentation:hcd
											768			484.22	483.213	1														File:20150813HUKUNHUA2.mzXML Scans:5953 RT:24.0522min Charge:1+ Fragmentation:hcd
											769			484.23	483.223	1														File:20150813HUKUNHUA2.mzXML Scans:2818 RT:17.9237min Charge:1+ Fragmentation:hcd
											770			484.24	483.233	1														File:20150813HUKUNHUA2.mzXML Scans:6964 RT:26.1112min Charge:1+ Fragmentation:hcd
											771			484.25	483.243	1														File:20150813HUKUNHUA2.mzXML Scans:10122 RT:33.5035min Charge:1+ Fragmentation:hcd
											772			484.26	483.253	1														File:20150813HUKUNHUA2.mzXML Scans:2143 RT:16.4247min Charge:1+ Fragmentation:hcd
											773			484.313	483.306	1														File:20150813HUKUNHUA2.mzXML Scans:17259 RT:52.6413min Charge:1+ Fragmentation:hcd
											774			484.38	483.373	1														File:20150813HUKUNHUA2.mzXML Scans:18067 RT:54.9922min Charge:1+ Fragmentation:hcd
											775			485.24	484.233	1														File:20150813HUKUNHUA2.mzXML Scans:5208 RT:22.5252min Charge:1+ Fragmentation:hcd
											776			485.28	484.273	1														File:20150813HUKUNHUA2.mzXML Scans:16561 RT:50.4517min Charge:1+ Fragmentation:hcd
											777			485.309	484.302	1														File:20150813HUKUNHUA2.mzXML Scans:16959 RT:51.6262min Charge:1+ Fragmentation:hcd
											778			485.82	484.813	1														File:20150813HUKUNHUA2.mzXML Scans:18079 RT:55.0322min Charge:1+ Fragmentation:hcd
											779			486.29	485.283	1														File:20150813HUKUNHUA2.mzXML Scans:10609 RT:34.7032min Charge:1+ Fragmentation:hcd
											780			486.31	485.303	1														File:20150813HUKUNHUA2.mzXML Scans:6903 RT:25.9890min Charge:1+ Fragmentation:hcd
											781			486.74	485.733	1														File:20150813HUKUNHUA2.mzXML Scans:4897 RT:21.9387min Charge:1+ Fragmentation:hcd
											782			486.959	485.952	1														File:20150813HUKUNHUA2.mzXML Scans:12246 RT:39.1517min Charge:1+ Fragmentation:hcd
											783			486.96	485.952	1														File:20150813HUKUNHUA2.mzXML Scans:12453 RT:39.6657min Charge:1+ Fragmentation:hcd
											784			487.26	486.253	1														File:20150813HUKUNHUA2.mzXML Scans:5254 RT:22.6145min Charge:1+ Fragmentation:hcd
											785			487.293	486.286	1														File:20150813HUKUNHUA2.mzXML Scans:10804 RT:35.3503min Charge:1+ Fragmentation:hcd
											786			487.299	486.291	1														File:20150813HUKUNHUA2.mzXML Scans:11199 RT:36.3820min Charge:1+ Fragmentation:hcd
											787			487.299	486.291	1														File:20150813HUKUNHUA2.mzXML Scans:11002 RT:35.8637min Charge:1+ Fragmentation:hcd
											788			487.299	486.292	1														File:20150813HUKUNHUA2.mzXML Scans:14272 RT:44.1107min Charge:1+ Fragmentation:hcd
											789			487.3	486.293	1														File:20150813HUKUNHUA2.mzXML Scans:11395 RT:36.8938min Charge:1+ Fragmentation:hcd
											790			487.3	486.293	1														File:20150813HUKUNHUA2.mzXML Scans:11873 RT:38.2210min Charge:1+ Fragmentation:hcd
											791			487.3	486.293	1														File:20150813HUKUNHUA2.mzXML Scans:15624 RT:47.7892min Charge:1+ Fragmentation:hcd
											792			487.3	486.293	1														File:20150813HUKUNHUA2.mzXML Scans:14093 RT:43.5973min Charge:1+ Fragmentation:hcd
											793			487.31	486.303	1														File:20150813HUKUNHUA2.mzXML Scans:9277 RT:31.5152min Charge:1+ Fragmentation:hcd
											794			487.336	486.328	1														File:20150813HUKUNHUA2.mzXML Scans:16159 RT:49.3452min Charge:1+ Fragmentation:hcd
											795			487.34	486.333	1														File:20150813HUKUNHUA2.mzXML Scans:15793 RT:48.3282min Charge:1+ Fragmentation:hcd
											796			487.79	486.783	1														File:20150813HUKUNHUA2.mzXML Scans:9762 RT:32.7398min Charge:1+ Fragmentation:hcd
											797			487.791	486.783	1														File:20150813HUKUNHUA2.mzXML Scans:10227 RT:33.7647min Charge:1+ Fragmentation:hcd
											798			487.791	486.783	1														File:20150813HUKUNHUA2.mzXML Scans:10013 RT:33.2492min Charge:1+ Fragmentation:hcd
											799			487.791	486.783	1														File:20150813HUKUNHUA2.mzXML Scans:10430 RT:34.2758min Charge:1+ Fragmentation:hcd
											800			487.81	486.802	1														File:20150813HUKUNHUA2.mzXML Scans:12698 RT:40.2323min Charge:1+ Fragmentation:hcd
											801			487.834	486.827	1														File:20150813HUKUNHUA2.mzXML Scans:20030 RT:59.9707min Charge:1+ Fragmentation:hcd
											802			487.975	486.968	1														File:20150813HUKUNHUA2.mzXML Scans:13700 RT:42.6645min Charge:1+ Fragmentation:hcd
											803			488.31	487.303	1														File:20150813HUKUNHUA2.mzXML Scans:9172 RT:31.2750min Charge:1+ Fragmentation:hcd
											804			488.31	487.303	1														File:20150813HUKUNHUA2.mzXML Scans:9517 RT:32.1227min Charge:1+ Fragmentation:hcd
											805			489.31	488.303	1														File:20150813HUKUNHUA2.mzXML Scans:12385 RT:39.4683min Charge:1+ Fragmentation:hcd
											806			489.315	488.307	1														File:20150813HUKUNHUA2.mzXML Scans:11599 RT:37.4040min Charge:1+ Fragmentation:hcd
											807			489.34	488.333	1														File:20150813HUKUNHUA2.mzXML Scans:18703 RT:56.7052min Charge:1+ Fragmentation:hcd
											808			490.25	489.243	1														File:20150813HUKUNHUA2.mzXML Scans:6560 RT:25.3285min Charge:1+ Fragmentation:hcd
											809			490.27	489.263	1														File:20150813HUKUNHUA2.mzXML Scans:15530 RT:47.5162min Charge:1+ Fragmentation:hcd
											810			490.27	489.263	1														File:20150813HUKUNHUA2.mzXML Scans:4031 RT:20.2898min Charge:1+ Fragmentation:hcd
											811			490.287	489.279	1														File:20150813HUKUNHUA2.mzXML Scans:7374 RT:26.9942min Charge:1+ Fragmentation:hcd
											812			490.62	489.613	1														File:20150813HUKUNHUA2.mzXML Scans:13506 RT:42.1863min Charge:1+ Fragmentation:hcd
											813			490.695	489.687	1														File:20150813HUKUNHUA2.mzXML Scans:4233 RT:20.6848min Charge:1+ Fragmentation:hcd
											814			491.238	490.23	1														File:20150813HUKUNHUA2.mzXML Scans:6983 RT:26.1452min Charge:1+ Fragmentation:hcd
											815			492.28	491.273	1														File:20150813HUKUNHUA2.mzXML Scans:17922 RT:54.5302min Charge:1+ Fragmentation:hcd
											816			492.286	491.279	1														File:20150813HUKUNHUA2.mzXML Scans:11371 RT:36.8357min Charge:1+ Fragmentation:hcd
											817			492.636	491.629	1														File:20150813HUKUNHUA2.mzXML Scans:12459 RT:39.6883min Charge:1+ Fragmentation:hcd
											818			492.747	491.74	1														File:20150813HUKUNHUA2.mzXML Scans:2954 RT:18.2018min Charge:1+ Fragmentation:hcd
											819			492.79	491.783	1														File:20150813HUKUNHUA2.mzXML Scans:8230 RT:28.8665min Charge:1+ Fragmentation:hcd
											820			493.24	492.233	1														File:20150813HUKUNHUA2.mzXML Scans:3518 RT:19.3347min Charge:1+ Fragmentation:hcd
											821			493.28	492.273	1														File:20150813HUKUNHUA2.mzXML Scans:17671 RT:53.6265min Charge:1+ Fragmentation:hcd
											822			493.651	492.644	1														File:20150813HUKUNHUA2.mzXML Scans:13729 RT:42.7460min Charge:1+ Fragmentation:hcd
											823			493.75	492.743	1														File:20150813HUKUNHUA2.mzXML Scans:3348 RT:19.0075min Charge:1+ Fragmentation:hcd
											824			493.79	492.783	1														File:20150813HUKUNHUA2.mzXML Scans:4780 RT:21.6967min Charge:1+ Fragmentation:hcd
											825			493.828	492.821	1														File:20150813HUKUNHUA2.mzXML Scans:15403 RT:47.1697min Charge:1+ Fragmentation:hcd
											826			494.214	493.206	1														File:20150813HUKUNHUA2.mzXML Scans:9400 RT:31.8285min Charge:1+ Fragmentation:hcd
											827			494.26	493.253	1														File:20150813HUKUNHUA2.mzXML Scans:5344 RT:22.8118min Charge:1+ Fragmentation:hcd
											828			494.3	493.293	1														File:20150813HUKUNHUA2.mzXML Scans:8537 RT:29.6037min Charge:1+ Fragmentation:hcd
											829			494.3	493.293	1														File:20150813HUKUNHUA2.mzXML Scans:17742 RT:53.8527min Charge:1+ Fragmentation:hcd
											830			494.301	493.294	1														File:20150813HUKUNHUA2.mzXML Scans:11775 RT:37.9042min Charge:1+ Fragmentation:hcd
											831			494.32	493.313	1														File:20150813HUKUNHUA2.mzXML Scans:17610 RT:53.4867min Charge:1+ Fragmentation:hcd
											832			494.35	493.343	1														File:20150813HUKUNHUA2.mzXML Scans:16933 RT:51.5287min Charge:1+ Fragmentation:hcd
											833			494.714	493.707	1														File:20150813HUKUNHUA2.mzXML Scans:6617 RT:25.4455min Charge:1+ Fragmentation:hcd
											834			494.749	493.742	1														File:20150813HUKUNHUA2.mzXML Scans:8265 RT:28.9482min Charge:1+ Fragmentation:hcd
											835			494.76	493.753	1														File:20150813HUKUNHUA2.mzXML Scans:6355 RT:24.8737min Charge:1+ Fragmentation:hcd
											836			494.8	493.793	1														File:20150813HUKUNHUA2.mzXML Scans:12826 RT:40.4918min Charge:1+ Fragmentation:hcd
											837			494.804	493.797	1														File:20150813HUKUNHUA2.mzXML Scans:15786 RT:48.3087min Charge:1+ Fragmentation:hcd
											838			495.21	494.203	1														File:20150813HUKUNHUA2.mzXML Scans:4486 RT:21.1532min Charge:1+ Fragmentation:hcd
											839			495.789	494.781	1														File:20150813HUKUNHUA2.mzXML Scans:4936 RT:22.0085min Charge:1+ Fragmentation:hcd
											840			495.807	494.799	1														File:20150813HUKUNHUA2.mzXML Scans:10771 RT:35.2692min Charge:1+ Fragmentation:hcd
											841			496.248	495.241	1														File:20150813HUKUNHUA2.mzXML Scans:9210 RT:31.3658min Charge:1+ Fragmentation:hcd
											842			496.3	495.293	1														File:20150813HUKUNHUA2.mzXML Scans:9476 RT:32.0258min Charge:1+ Fragmentation:hcd
											843			496.303	495.296	1														File:20150813HUKUNHUA2.mzXML Scans:9919 RT:33.0453min Charge:1+ Fragmentation:hcd
											844			496.303	495.296	1														File:20150813HUKUNHUA2.mzXML Scans:10349 RT:34.0638min Charge:1+ Fragmentation:hcd
											845			496.304	495.296	1														File:20150813HUKUNHUA2.mzXML Scans:10141 RT:33.5567min Charge:1+ Fragmentation:hcd
											846			496.304	495.297	1														File:20150813HUKUNHUA2.mzXML Scans:13317 RT:41.7142min Charge:1+ Fragmentation:hcd
											847			496.306	495.299	1														File:20150813HUKUNHUA2.mzXML Scans:16405 RT:49.9422min Charge:1+ Fragmentation:hcd
											848			496.31	495.303	1														File:20150813HUKUNHUA2.mzXML Scans:9435 RT:31.9043min Charge:1+ Fragmentation:hcd
											849			496.31	495.303	1														File:20150813HUKUNHUA2.mzXML Scans:15316 RT:46.9337min Charge:1+ Fragmentation:hcd
											850			496.31	495.303	1														File:20150813HUKUNHUA2.mzXML Scans:15075 RT:46.3215min Charge:1+ Fragmentation:hcd
											851			496.31	495.303	1														File:20150813HUKUNHUA2.mzXML Scans:10973 RT:35.7920min Charge:1+ Fragmentation:hcd
											852			496.321	495.314	1														File:20150813HUKUNHUA2.mzXML Scans:12715 RT:40.2635min Charge:1+ Fragmentation:hcd
											853			496.722	495.714	1														File:20150813HUKUNHUA2.mzXML Scans:5856 RT:23.8642min Charge:1+ Fragmentation:hcd
											854			496.797	495.79	1														File:20150813HUKUNHUA2.mzXML Scans:9059 RT:30.9647min Charge:1+ Fragmentation:hcd
											855			497.23	496.223	1														File:20150813HUKUNHUA2.mzXML Scans:3559 RT:19.4075min Charge:1+ Fragmentation:hcd
											856			497.252	496.244	1														File:20150813HUKUNHUA2.mzXML Scans:2032 RT:16.0951min Charge:1+ Fragmentation:hcd
											857			497.715	496.707	1														File:20150813HUKUNHUA2.mzXML Scans:2868 RT:18.0325min Charge:1+ Fragmentation:hcd
											858			498.256	497.249	1														File:20150813HUKUNHUA2.mzXML Scans:4827 RT:21.7998min Charge:1+ Fragmentation:hcd
											859			498.296	497.289	1														File:20150813HUKUNHUA2.mzXML Scans:7732 RT:27.8013min Charge:1+ Fragmentation:hcd
											860			498.31	497.303	1														File:20150813HUKUNHUA2.mzXML Scans:12311 RT:39.3163min Charge:1+ Fragmentation:hcd
											861			498.311	497.304	1														File:20150813HUKUNHUA2.mzXML Scans:11894 RT:38.2838min Charge:1+ Fragmentation:hcd
											862			498.344	497.336	1														File:20150813HUKUNHUA2.mzXML Scans:18812 RT:56.9865min Charge:1+ Fragmentation:hcd
											863			498.56	497.553	1														File:20150813HUKUNHUA2.mzXML Scans:15279 RT:46.8545min Charge:1+ Fragmentation:hcd
											864			498.761	497.753	1														File:20150813HUKUNHUA2.mzXML Scans:6121 RT:24.4025min Charge:1+ Fragmentation:hcd
											865			498.772	497.765	1														File:20150813HUKUNHUA2.mzXML Scans:14239 RT:44.0062min Charge:1+ Fragmentation:hcd
											866			499.243	498.236	1														File:20150813HUKUNHUA2.mzXML Scans:4339 RT:20.8825min Charge:1+ Fragmentation:hcd
											867			499.246	498.239	1														File:20150813HUKUNHUA2.mzXML Scans:7104 RT:26.4017min Charge:1+ Fragmentation:hcd
											868			499.25	498.243	1														File:20150813HUKUNHUA2.mzXML Scans:8342 RT:29.1035min Charge:1+ Fragmentation:hcd
											869			499.286	498.279	1														File:20150813HUKUNHUA2.mzXML Scans:3286 RT:18.8880min Charge:1+ Fragmentation:hcd
											870			499.827	498.819	1														File:20150813HUKUNHUA2.mzXML Scans:18130 RT:55.1725min Charge:1+ Fragmentation:hcd
											871			500.225	499.218	1														File:20150813HUKUNHUA2.mzXML Scans:2130 RT:16.3914min Charge:1+ Fragmentation:hcd
											872			500.26	499.253	1														File:20150813HUKUNHUA2.mzXML Scans:7422 RT:27.1045min Charge:1+ Fragmentation:hcd
											873			500.287	499.28	1														File:20150813HUKUNHUA2.mzXML Scans:17924 RT:54.5333min Charge:1+ Fragmentation:hcd
											874			500.31	499.303	1														File:20150813HUKUNHUA2.mzXML Scans:11955 RT:38.4283min Charge:1+ Fragmentation:hcd
											875			500.38	499.373	1														File:20150813HUKUNHUA2.mzXML Scans:18396 RT:55.9572min Charge:1+ Fragmentation:hcd
											876			500.742	499.734	1														File:20150813HUKUNHUA2.mzXML Scans:4297 RT:20.8035min Charge:1+ Fragmentation:hcd
											877			500.796	499.789	1														File:20150813HUKUNHUA2.mzXML Scans:4122 RT:20.4798min Charge:1+ Fragmentation:hcd
											878			500.799	499.792	1														File:20150813HUKUNHUA2.mzXML Scans:11364 RT:36.8203min Charge:1+ Fragmentation:hcd
											879			500.8	499.793	1														File:20150813HUKUNHUA2.mzXML Scans:10906 RT:35.6252min Charge:1+ Fragmentation:hcd
											880			500.8	499.793	1														File:20150813HUKUNHUA2.mzXML Scans:11643 RT:37.5405min Charge:1+ Fragmentation:hcd
											881			500.836	499.829	1														File:20150813HUKUNHUA2.mzXML Scans:16134 RT:49.2378min Charge:1+ Fragmentation:hcd
											882			500.84	499.833	1														File:20150813HUKUNHUA2.mzXML Scans:19338 RT:58.2710min Charge:1+ Fragmentation:hcd
											883			500.84	499.833	1														File:20150813HUKUNHUA2.mzXML Scans:19619 RT:58.9922min Charge:1+ Fragmentation:hcd
											884			500.844	499.836	1														File:20150813HUKUNHUA2.mzXML Scans:18470 RT:56.1610min Charge:1+ Fragmentation:hcd
											885			500.844	499.837	1														File:20150813HUKUNHUA2.mzXML Scans:18685 RT:56.6727min Charge:1+ Fragmentation:hcd
											886			501.23	500.223	1														File:20150813HUKUNHUA2.mzXML Scans:8396 RT:29.2390min Charge:1+ Fragmentation:hcd
											887			501.289	500.282	1														File:20150813HUKUNHUA2.mzXML Scans:10752 RT:35.2147min Charge:1+ Fragmentation:hcd
											888			501.29	500.283	1														File:20150813HUKUNHUA2.mzXML Scans:10079 RT:33.4052min Charge:1+ Fragmentation:hcd
											889			501.29	500.283	1														File:20150813HUKUNHUA2.mzXML Scans:10491 RT:34.4283min Charge:1+ Fragmentation:hcd
											890			501.29	500.283	1														File:20150813HUKUNHUA2.mzXML Scans:10293 RT:33.9220min Charge:1+ Fragmentation:hcd
											891			501.634	500.627	1														File:20150813HUKUNHUA2.mzXML Scans:12195 RT:39.0280min Charge:1+ Fragmentation:hcd
											892			501.767	500.76	1														File:20150813HUKUNHUA2.mzXML Scans:7125 RT:26.4395min Charge:1+ Fragmentation:hcd
											893			501.789	500.782	1														File:20150813HUKUNHUA2.mzXML Scans:4970 RT:22.0735min Charge:1+ Fragmentation:hcd
											894			501.84	500.833	1														File:20150813HUKUNHUA2.mzXML Scans:19879 RT:59.6065min Charge:1+ Fragmentation:hcd
											895			502.34	501.333	1														File:20150813HUKUNHUA2.mzXML Scans:15088 RT:46.3568min Charge:1+ Fragmentation:hcd
											896			502.65	501.643	1														File:20150813HUKUNHUA2.mzXML Scans:13865 RT:43.0505min Charge:1+ Fragmentation:hcd
											897			503.253	502.246	1														File:20150813HUKUNHUA2.mzXML Scans:4611 RT:21.3852min Charge:1+ Fragmentation:hcd
											898			503.306	502.298	1														File:20150813HUKUNHUA2.mzXML Scans:9093 RT:31.0643min Charge:1+ Fragmentation:hcd
											899			503.31	502.303	1														File:20150813HUKUNHUA2.mzXML Scans:12813 RT:40.4637min Charge:1+ Fragmentation:hcd
											900			503.31	502.303	1														File:20150813HUKUNHUA2.mzXML Scans:15991 RT:48.8280min Charge:1+ Fragmentation:hcd
											901			503.31	502.303	1														File:20150813HUKUNHUA2.mzXML Scans:12220 RT:39.0912min Charge:1+ Fragmentation:hcd
											902			503.65	502.643	1														File:20150813HUKUNHUA2.mzXML Scans:18578 RT:56.4358min Charge:1+ Fragmentation:hcd
											903			503.654	502.646	1														File:20150813HUKUNHUA2.mzXML Scans:13066 RT:41.0773min Charge:1+ Fragmentation:hcd
											904			503.654	502.647	1														File:20150813HUKUNHUA2.mzXML Scans:13269 RT:41.5855min Charge:1+ Fragmentation:hcd
											905			503.762	502.755	1														File:20150813HUKUNHUA2.mzXML Scans:6212 RT:24.5888min Charge:1+ Fragmentation:hcd
											906			503.783	502.776	1														File:20150813HUKUNHUA2.mzXML Scans:3852 RT:19.9557min Charge:1+ Fragmentation:hcd
											907			503.829	502.821	1														File:20150813HUKUNHUA2.mzXML Scans:19585 RT:58.9127min Charge:1+ Fragmentation:hcd
											908			504.234	503.227	1														File:20150813HUKUNHUA2.mzXML Scans:9739 RT:32.6878min Charge:1+ Fragmentation:hcd
											909	1	0	504.25	503.243	1	503.234	0.0093	0	6.63	19	26	5.3		DNAGK				3	File:20150813HUKUNHUA2.mzXML Scans:7857 RT:28.0407min Charge:1+ Fragmentation:hcd
											910	1	0	504.255	503.247	1	503.245	0.002	0	5.24	14	22	2.8		AGNSR				2	File:20150813HUKUNHUA2.mzXML Scans:4974 RT:22.0800min Charge:1+ Fragmentation:hcd
											911			504.31	503.303	1														File:20150813HUKUNHUA2.mzXML Scans:10301 RT:33.9418min Charge:1+ Fragmentation:hcd
											912			504.32	503.312	1														File:20150813HUKUNHUA2.mzXML Scans:10770 RT:35.2675min Charge:1+ Fragmentation:hcd
											913			504.747	503.74	1														File:20150813HUKUNHUA2.mzXML Scans:5242 RT:22.5915min Charge:1+ Fragmentation:hcd
											914			504.754	503.747	1														File:20150813HUKUNHUA2.mzXML Scans:4409 RT:21.0097min Charge:1+ Fragmentation:hcd
											915	1	0	505.241	504.234	1	504.229	0.0048	0	2.82	15	24	6.7		ASDGR				2	File:20150813HUKUNHUA2.mzXML Scans:4266 RT:20.7460min Charge:1+ Fragmentation:hcd
											916			505.323	504.316	1														File:20150813HUKUNHUA2.mzXML Scans:8979 RT:30.7483min Charge:1+ Fragmentation:hcd
											917			505.35	504.343	1														File:20150813HUKUNHUA2.mzXML Scans:18123 RT:55.1500min Charge:1+ Fragmentation:hcd
											918			505.8	504.793	1														File:20150813HUKUNHUA2.mzXML Scans:8911 RT:30.5548min Charge:1+ Fragmentation:hcd
											919			505.975	504.968	1														File:20150813HUKUNHUA2.mzXML Scans:14048 RT:43.4722min Charge:1+ Fragmentation:hcd
											920			506.764	505.757	1														File:20150813HUKUNHUA2.mzXML Scans:3731 RT:19.7285min Charge:1+ Fragmentation:hcd
											921			506.979	505.971	1														File:20150813HUKUNHUA2.mzXML Scans:13237 RT:41.5072min Charge:1+ Fragmentation:hcd
											922			507.31	506.303	1														File:20150813HUKUNHUA2.mzXML Scans:12585 RT:39.9977min Charge:1+ Fragmentation:hcd
											923			507.379	506.372	1														File:20150813HUKUNHUA2.mzXML Scans:16756 RT:50.9867min Charge:1+ Fragmentation:hcd
											924			507.38	506.373	1														File:20150813HUKUNHUA2.mzXML Scans:16924 RT:51.4975min Charge:1+ Fragmentation:hcd
											925			507.38	506.373	1														File:20150813HUKUNHUA2.mzXML Scans:17157 RT:52.2943min Charge:1+ Fragmentation:hcd
											926			507.74	506.733	1														File:20150813HUKUNHUA2.mzXML Scans:7830 RT:27.9898min Charge:1+ Fragmentation:hcd
											927			507.8	506.793	1														File:20150813HUKUNHUA2.mzXML Scans:7579 RT:27.4660min Charge:1+ Fragmentation:hcd
											928			507.83	506.823	1														File:20150813HUKUNHUA2.mzXML Scans:18082 RT:55.0403min Charge:1+ Fragmentation:hcd
											929			508.273	507.266	1														File:20150813HUKUNHUA2.mzXML Scans:7502 RT:27.3058min Charge:1+ Fragmentation:hcd
											930			508.29	507.283	1														File:20150813HUKUNHUA2.mzXML Scans:6822 RT:25.8332min Charge:1+ Fragmentation:hcd
											931			508.29	507.283	1														File:20150813HUKUNHUA2.mzXML Scans:9224 RT:31.3962min Charge:1+ Fragmentation:hcd
											932			508.32	507.313	1														File:20150813HUKUNHUA2.mzXML Scans:15938 RT:48.7098min Charge:1+ Fragmentation:hcd
											933			508.326	507.319	1														File:20150813HUKUNHUA2.mzXML Scans:13861 RT:43.0442min Charge:1+ Fragmentation:hcd
											934			508.792	507.785	1														File:20150813HUKUNHUA2.mzXML Scans:3189 RT:18.6880min Charge:1+ Fragmentation:hcd
											935			509.26	508.253	1														File:20150813HUKUNHUA2.mzXML Scans:9657 RT:32.4760min Charge:1+ Fragmentation:hcd
											936			509.296	508.288	1														File:20150813HUKUNHUA2.mzXML Scans:5108 RT:22.3342min Charge:1+ Fragmentation:hcd
											937			509.307	508.3	1														File:20150813HUKUNHUA2.mzXML Scans:11080 RT:36.0633min Charge:1+ Fragmentation:hcd
											938			509.31	508.303	1														File:20150813HUKUNHUA2.mzXML Scans:15599 RT:47.7033min Charge:1+ Fragmentation:hcd
											939			509.31	508.303	1														File:20150813HUKUNHUA2.mzXML Scans:17402 RT:53.0548min Charge:1+ Fragmentation:hcd
											940			509.31	508.303	1														File:20150813HUKUNHUA2.mzXML Scans:11800 RT:37.9805min Charge:1+ Fragmentation:hcd
											941			509.31	508.303	1														File:20150813HUKUNHUA2.mzXML Scans:17917 RT:54.5115min Charge:1+ Fragmentation:hcd
											942			509.312	508.305	1														File:20150813HUKUNHUA2.mzXML Scans:11264 RT:36.5672min Charge:1+ Fragmentation:hcd
											943			509.33	508.323	1														File:20150813HUKUNHUA2.mzXML Scans:19263 RT:58.0960min Charge:1+ Fragmentation:hcd
											944			509.348	508.341	1														File:20150813HUKUNHUA2.mzXML Scans:16232 RT:49.5442min Charge:1+ Fragmentation:hcd
											945			509.348	508.341	1														File:20150813HUKUNHUA2.mzXML Scans:16074 RT:49.0337min Charge:1+ Fragmentation:hcd
											946			509.349	508.341	1														File:20150813HUKUNHUA2.mzXML Scans:16443 RT:50.0528min Charge:1+ Fragmentation:hcd
											947			509.741	508.734	1														File:20150813HUKUNHUA2.mzXML Scans:6307 RT:24.7765min Charge:1+ Fragmentation:hcd
											948			509.8	508.793	1														File:20150813HUKUNHUA2.mzXML Scans:14879 RT:45.8393min Charge:1+ Fragmentation:hcd
											949			509.804	508.796	1														File:20150813HUKUNHUA2.mzXML Scans:10167 RT:33.6198min Charge:1+ Fragmentation:hcd
											950			509.804	508.796	1														File:20150813HUKUNHUA2.mzXML Scans:10373 RT:34.1290min Charge:1+ Fragmentation:hcd
											951			509.804	508.797	1														File:20150813HUKUNHUA2.mzXML Scans:10589 RT:34.6470min Charge:1+ Fragmentation:hcd
											952			509.848	508.841	1														File:20150813HUKUNHUA2.mzXML Scans:19890 RT:59.6348min Charge:1+ Fragmentation:hcd
											953			509.885	508.878	1														File:20150813HUKUNHUA2.mzXML Scans:17697 RT:53.7065min Charge:1+ Fragmentation:hcd
											954			509.886	508.878	1														File:20150813HUKUNHUA2.mzXML Scans:16586 RT:50.5130min Charge:1+ Fragmentation:hcd
											955			509.886	508.879	1														File:20150813HUKUNHUA2.mzXML Scans:18032 RT:54.8602min Charge:1+ Fragmentation:hcd
											956			509.886	508.879	1														File:20150813HUKUNHUA2.mzXML Scans:20234 RT:60.4773min Charge:1+ Fragmentation:hcd
											957			509.886	508.879	1														File:20150813HUKUNHUA2.mzXML Scans:19852 RT:59.5478min Charge:1+ Fragmentation:hcd
											958			509.886	508.879	1														File:20150813HUKUNHUA2.mzXML Scans:13176 RT:41.3462min Charge:1+ Fragmentation:hcd
											959			509.887	508.879	1														File:20150813HUKUNHUA2.mzXML Scans:17374 RT:52.9782min Charge:1+ Fragmentation:hcd
											960			509.887	508.88	1														File:20150813HUKUNHUA2.mzXML Scans:16423 RT:49.9960min Charge:1+ Fragmentation:hcd
											961			509.887	508.88	1														File:20150813HUKUNHUA2.mzXML Scans:18907 RT:57.2047min Charge:1+ Fragmentation:hcd
											962			509.888	508.881	1														File:20150813HUKUNHUA2.mzXML Scans:15346 RT:47.0007min Charge:1+ Fragmentation:hcd
											963			509.89	508.883	1														File:20150813HUKUNHUA2.mzXML Scans:13641 RT:42.5192min Charge:1+ Fragmentation:hcd
											964			509.89	508.883	1														File:20150813HUKUNHUA2.mzXML Scans:19627 RT:59.0160min Charge:1+ Fragmentation:hcd
											965			509.89	508.883	1														File:20150813HUKUNHUA2.mzXML Scans:19280 RT:58.1425min Charge:1+ Fragmentation:hcd
											966			510.26	509.253	1														File:20150813HUKUNHUA2.mzXML Scans:4916 RT:21.9727min Charge:1+ Fragmentation:hcd
											967			510.29	509.283	1														File:20150813HUKUNHUA2.mzXML Scans:15502 RT:47.4560min Charge:1+ Fragmentation:hcd
											968			510.29	509.283	1														File:20150813HUKUNHUA2.mzXML Scans:16892 RT:51.3798min Charge:1+ Fragmentation:hcd
											969			510.31	509.303	1														File:20150813HUKUNHUA2.mzXML Scans:13190 RT:41.3862min Charge:1+ Fragmentation:hcd
											970			510.32	509.313	1														File:20150813HUKUNHUA2.mzXML Scans:11006 RT:35.8735min Charge:1+ Fragmentation:hcd
											971			510.32	509.313	1														File:20150813HUKUNHUA2.mzXML Scans:15674 RT:47.9482min Charge:1+ Fragmentation:hcd
											972			510.39	509.383	1														File:20150813HUKUNHUA2.mzXML Scans:17875 RT:54.3508min Charge:1+ Fragmentation:hcd
											973			510.772	509.764	1														File:20150813HUKUNHUA2.mzXML Scans:8280 RT:28.9760min Charge:1+ Fragmentation:hcd
											974			510.824	509.816	1														File:20150813HUKUNHUA2.mzXML Scans:13962 RT:43.2598min Charge:1+ Fragmentation:hcd
											975			511.318	510.311	1														File:20150813HUKUNHUA2.mzXML Scans:17740 RT:53.8495min Charge:1+ Fragmentation:hcd
											976			511.327	510.32	1														File:20150813HUKUNHUA2.mzXML Scans:17305 RT:52.7913min Charge:1+ Fragmentation:hcd
											977			511.328	510.32	1														File:20150813HUKUNHUA2.mzXML Scans:11761 RT:37.8665min Charge:1+ Fragmentation:hcd
											978			511.373	510.366	1														File:20150813HUKUNHUA2.mzXML Scans:19247 RT:58.0628min Charge:1+ Fragmentation:hcd
											979			511.39	510.383	1														File:20150813HUKUNHUA2.mzXML Scans:19190 RT:57.9293min Charge:1+ Fragmentation:hcd
											980			511.87	510.863	1														File:20150813HUKUNHUA2.mzXML Scans:20079 RT:60.0878min Charge:1+ Fragmentation:hcd
											981			512.24	511.233	1														File:20150813HUKUNHUA2.mzXML Scans:7461 RT:27.1883min Charge:1+ Fragmentation:hcd
											982			512.241	511.233	1														File:20150813HUKUNHUA2.mzXML Scans:3201 RT:18.7138min Charge:1+ Fragmentation:hcd
											983			512.25	511.243	1														File:20150813HUKUNHUA2.mzXML Scans:5130 RT:22.3775min Charge:1+ Fragmentation:hcd
											984			512.281	511.273	1														File:20150813HUKUNHUA2.mzXML Scans:10319 RT:33.9813min Charge:1+ Fragmentation:hcd
											985			512.34	511.333	1														File:20150813HUKUNHUA2.mzXML Scans:19583 RT:58.9095min Charge:1+ Fragmentation:hcd
											986			512.654	511.647	1														File:20150813HUKUNHUA2.mzXML Scans:13246 RT:41.5255min Charge:1+ Fragmentation:hcd
											987			512.655	511.647	1														File:20150813HUKUNHUA2.mzXML Scans:18562 RT:56.4065min Charge:1+ Fragmentation:hcd
											988			512.657	511.65	1														File:20150813HUKUNHUA2.mzXML Scans:18870 RT:57.1180min Charge:1+ Fragmentation:hcd
											989			512.733	511.726	1														File:20150813HUKUNHUA2.mzXML Scans:3743 RT:19.7520min Charge:1+ Fragmentation:hcd
											990			512.986	511.978	1														File:20150813HUKUNHUA2.mzXML Scans:14254 RT:44.0558min Charge:1+ Fragmentation:hcd
											991			512.986	511.979	1														File:20150813HUKUNHUA2.mzXML Scans:12277 RT:39.2387min Charge:1+ Fragmentation:hcd
											992			513.239	512.231	1														File:20150813HUKUNHUA2.mzXML Scans:2681 RT:17.6375min Charge:1+ Fragmentation:hcd
											993			513.29	512.283	1														File:20150813HUKUNHUA2.mzXML Scans:5305 RT:22.7195min Charge:1+ Fragmentation:hcd
											994			513.307	512.3	1														File:20150813HUKUNHUA2.mzXML Scans:9546 RT:32.1978min Charge:1+ Fragmentation:hcd
											995			513.57	512.563	1														File:20150813HUKUNHUA2.mzXML Scans:14109 RT:43.6447min Charge:1+ Fragmentation:hcd
											996			513.66	512.653	1														File:20150813HUKUNHUA2.mzXML Scans:12486 RT:39.7515min Charge:1+ Fragmentation:hcd
											997			513.73	512.723	1														File:20150813HUKUNHUA2.mzXML Scans:2984 RT:18.2607min Charge:1+ Fragmentation:hcd
											998			513.79	512.783	1														File:20150813HUKUNHUA2.mzXML Scans:17930 RT:54.5500min Charge:1+ Fragmentation:hcd
											999			513.81	512.803	1														File:20150813HUKUNHUA2.mzXML Scans:11669 RT:37.6190min Charge:1+ Fragmentation:hcd
											1000			514.3	513.293	1														File:20150813HUKUNHUA2.mzXML Scans:5169 RT:22.4477min Charge:1+ Fragmentation:hcd
											1001			514.63	513.623	1														File:20150813HUKUNHUA2.mzXML Scans:17449 RT:53.1738min Charge:1+ Fragmentation:hcd
											1002			514.77	513.763	1														File:20150813HUKUNHUA2.mzXML Scans:2280 RT:16.7772min Charge:1+ Fragmentation:hcd
											1003			514.784	513.776	1														File:20150813HUKUNHUA2.mzXML Scans:9264 RT:31.4875min Charge:1+ Fragmentation:hcd
											1004			514.966	513.959	1														File:20150813HUKUNHUA2.mzXML Scans:4913 RT:21.9678min Charge:1+ Fragmentation:hcd
											1005			515.79	514.783	1														File:20150813HUKUNHUA2.mzXML Scans:5061 RT:22.2387min Charge:1+ Fragmentation:hcd
											1006			515.98	514.973	1														File:20150813HUKUNHUA2.mzXML Scans:13385 RT:41.8747min Charge:1+ Fragmentation:hcd
											1007			516.231	515.224	1														File:20150813HUKUNHUA2.mzXML Scans:7904 RT:28.1428min Charge:1+ Fragmentation:hcd
											1008			516.3	515.293	1														File:20150813HUKUNHUA2.mzXML Scans:5342 RT:22.8045min Charge:1+ Fragmentation:hcd
											1009			516.3	515.293	1														File:20150813HUKUNHUA2.mzXML Scans:16946 RT:51.5747min Charge:1+ Fragmentation:hcd
											1010			516.318	515.31	1														File:20150813HUKUNHUA2.mzXML Scans:11875 RT:38.2283min Charge:1+ Fragmentation:hcd
											1011			516.357	515.35	1														File:20150813HUKUNHUA2.mzXML Scans:17033 RT:51.8912min Charge:1+ Fragmentation:hcd
											1012			516.86	515.853	1														File:20150813HUKUNHUA2.mzXML Scans:416 RT:7.4527min Charge:1+ Fragmentation:hcd
											1013			516.88	515.873	1														File:20150813HUKUNHUA2.mzXML Scans:11658 RT:37.5810min Charge:1+ Fragmentation:hcd
											1014			517.82	516.813	1														File:20150813HUKUNHUA2.mzXML Scans:11037 RT:35.9463min Charge:1+ Fragmentation:hcd
											1015			518.317	517.31	1														File:20150813HUKUNHUA2.mzXML Scans:10474 RT:34.3902min Charge:1+ Fragmentation:hcd
											1016			518.317	517.31	1														File:20150813HUKUNHUA2.mzXML Scans:10275 RT:33.8820min Charge:1+ Fragmentation:hcd
											1017			518.318	517.31	1														File:20150813HUKUNHUA2.mzXML Scans:12079 RT:38.7565min Charge:1+ Fragmentation:hcd
											1018			518.318	517.31	1														File:20150813HUKUNHUA2.mzXML Scans:10063 RT:33.3673min Charge:1+ Fragmentation:hcd
											1019			518.33	517.323	1														File:20150813HUKUNHUA2.mzXML Scans:13235 RT:41.5038min Charge:1+ Fragmentation:hcd
											1020			518.336	517.329	1														File:20150813HUKUNHUA2.mzXML Scans:12958 RT:40.8443min Charge:1+ Fragmentation:hcd
											1021			518.726	517.719	1														File:20150813HUKUNHUA2.mzXML Scans:6594 RT:25.4047min Charge:1+ Fragmentation:hcd
											1022			520.65	519.643	1														File:20150813HUKUNHUA2.mzXML Scans:14168 RT:43.8073min Charge:1+ Fragmentation:hcd
											1023			520.79	519.783	1														File:20150813HUKUNHUA2.mzXML Scans:10237 RT:33.7875min Charge:1+ Fragmentation:hcd
											1024			520.79	519.783	1														File:20150813HUKUNHUA2.mzXML Scans:14945 RT:45.9840min Charge:1+ Fragmentation:hcd
											1025			520.877	519.869	1														File:20150813HUKUNHUA2.mzXML Scans:12219 RT:39.0895min Charge:1+ Fragmentation:hcd
											1026			521.338	520.331	1														File:20150813HUKUNHUA2.mzXML Scans:7401 RT:27.0583min Charge:1+ Fragmentation:hcd
											1027			521.34	520.333	1														File:20150813HUKUNHUA2.mzXML Scans:17146 RT:52.2600min Charge:1+ Fragmentation:hcd
											1028			521.58	520.573	1														File:20150813HUKUNHUA2.mzXML Scans:15761 RT:48.2230min Charge:1+ Fragmentation:hcd
											1029			521.783	520.775	1														File:20150813HUKUNHUA2.mzXML Scans:3844 RT:19.9430min Charge:1+ Fragmentation:hcd
											1030			522.29	521.283	1														File:20150813HUKUNHUA2.mzXML Scans:5303 RT:22.7125min Charge:1+ Fragmentation:hcd
											1031			522.29	521.283	1														File:20150813HUKUNHUA2.mzXML Scans:12163 RT:38.9330min Charge:1+ Fragmentation:hcd
											1032			522.303	521.295	1														File:20150813HUKUNHUA2.mzXML Scans:17935 RT:54.5692min Charge:1+ Fragmentation:hcd
											1033			522.309	521.302	1														File:20150813HUKUNHUA2.mzXML Scans:3813 RT:19.8837min Charge:1+ Fragmentation:hcd
											1034			522.738	521.73	1														File:20150813HUKUNHUA2.mzXML Scans:6243 RT:24.6578min Charge:1+ Fragmentation:hcd
											1035			522.77	521.762	1														File:20150813HUKUNHUA2.mzXML Scans:7180 RT:26.5538min Charge:1+ Fragmentation:hcd
											1036			522.81	521.803	1														File:20150813HUKUNHUA2.mzXML Scans:11426 RT:37.0010min Charge:1+ Fragmentation:hcd
											1037			522.85	521.843	1														File:20150813HUKUNHUA2.mzXML Scans:16435 RT:50.0233min Charge:1+ Fragmentation:hcd
											1038			522.86	521.853	1														File:20150813HUKUNHUA2.mzXML Scans:19210 RT:57.9728min Charge:1+ Fragmentation:hcd
											1039			522.86	521.853	1														File:20150813HUKUNHUA2.mzXML Scans:18357 RT:55.8543min Charge:1+ Fragmentation:hcd
											1040			522.86	521.853	1														File:20150813HUKUNHUA2.mzXML Scans:19424 RT:58.4863min Charge:1+ Fragmentation:hcd
											1041			522.86	521.853	1														File:20150813HUKUNHUA2.mzXML Scans:18553 RT:56.3810min Charge:1+ Fragmentation:hcd
											1042			522.86	521.853	1														File:20150813HUKUNHUA2.mzXML Scans:18179 RT:55.3138min Charge:1+ Fragmentation:hcd
											1043			523.002	521.995	1														File:20150813HUKUNHUA2.mzXML Scans:14062 RT:43.5062min Charge:1+ Fragmentation:hcd
											1044			523.225	522.218	1														File:20150813HUKUNHUA2.mzXML Scans:7870 RT:28.0693min Charge:1+ Fragmentation:hcd
											1045			523.3	522.293	1														File:20150813HUKUNHUA2.mzXML Scans:13372 RT:41.8497min Charge:1+ Fragmentation:hcd
											1046			523.3	522.293	1														File:20150813HUKUNHUA2.mzXML Scans:14307 RT:44.2085min Charge:1+ Fragmentation:hcd
											1047			523.303	522.296	1														File:20150813HUKUNHUA2.mzXML Scans:10050 RT:33.3308min Charge:1+ Fragmentation:hcd
[truncated: 24,101 more rows]
